# Supplementary material for: Comprehensive identification of proteins interacting with long non-coding RNA TUG1 in R-loop regulation
Source: J Biochem. 2025 Jul 14;178(4):251–65. doi: 10.1093/jb/mvaf042 (PMC12480733; doi:10.1093/jb/mvaf042)
Supplement: Web_Material_mvaf042 [file web_material_mvaf042.zip]

Archive with 1 entries (1 files):
- mvaf042_SpTable1_8.xlsx
