# Supplementary material for: Comprehensive identification of proteins interacting with long non-coding RNA TUG1 in R-loop regulation
Source: J Biochem. 2025 Jul 14;178(4):251–65. doi: 10.1093/jb/mvaf042 (PMC12480733; doi:10.1093/jb/mvaf042)
Supplement: Web_Material_mvaf042 [file web_material_mvaf042.zip › mvaf042_SpTable1_8.xlsx]

## Sheet: Table S1
Supplementary Table S1 | List of reagents used in this study.
Plasmids
Name	Description	References
CasRx pre-gRNA cloning backbone	hU6-driven expression of guide RNAs compatible with CasRx	Konermann et al., 2018 (1)
EF1a-CasRx-2A-EGFP	CasRx (NLS-RfxCas13d-NLS) with 2A-EGFP for RNA targeting	Konermann et al., 2018 (1)
CARPID BASU-dCasRx	Express CARPID BASU-dCasRx fusion protein	Yi et al., 2020 (2)
sgRNAs
Name	Sequence (5'-3')	References
sgNoTarget	TAGATTGCTGTTCTACCAAGTAATCCAT	Konermann et al., 2018 (1)
SS1_1	GCCGCCGCCGCCTCCCCCGGAGCGGGGC	This study
SS1_2	GCCACCCCCGCCTCCCCGGCCGCTCCAA
SS2_1	AGGCCCGGAAGAAAACCCAGCTCTTCCG
SS2_2	TACAGAGTGACTCGCCTAAGGTCACTCC
SS3_1	TACGTACACCCACGCTTTATAGTTTACA
SS4_1	TCAAAACCCAAGGATTGGGGAACTGCTA
SS4_2	TCAGGAAGTTTGGGGATCCCCAACTCCA
SS4_3 (sgTUG1_1)	TGCTAGCGATGGATCATCATTCCCCTAA
SS4_4	TCCTCTCTGTAGCATGAAGAAATTGTGA
SS5_1	TTCAAGGAGTCTGCTATCATAATTCACT
SS6_1 (sgTUG1_2)	TCATCCAGAGCAGCTTCACTTTTACTCT
SS6_2	TAGGTGTCACCACGGTGGTAAAGGAAGA
SS6_3	TTCAAACTGTGTTCGGAAGAGTTCAAGG
SS7_1	TTAAGAAACATCAGGGAGTTGTTACAAG
SS7_2	TGGGTCAGACTGTCCAAACCACAGACTG
SS7_3	TGCTGATTGATGAGGTCTGAATTACATG
SS8_1	TTGGCTCTGCTTTCCCCTGCACTGGCTT
SS8_2	TCTAGCTTCAGGCACGGTTGGATCCAGG
SS8_3	TATTGGTTCACATAACTGAAAAGTCCAG
SS8_4	TCAATTTCAAGTAACAGAAACCCAACTC
SS9_1 (sgTUG1_3)	TTAACAGATACGAGATATTCCTATATGG
SS9_2	TTTCCATACACAATGAATGTACTTTATT
SS9_3	TTAAAATGAGTTCACACTGTACACTTTT
DS_1	CGGACGACTCCTCGTCGAATCGCAAACG
DS_2	CCTCAGTAAAGAGAGCTTCTCCTCCACA
sgMALAT1	AATCTTAGAAACGTGAAAACCCACTCTTGG	Yi et al., 2020 (2)
ASOs
Name	Sequence (5'-3') / Catalog no.	Concentration
CTR-ASO	GCTCCCTTCAATCCAA	100 nM
TUG1-ASO	TGAATTTCAATCATTTGAGAT	100 nM
qPCR Primers
Name	Sequence (5'-3')	References / Company
TUG1-F	AGGTAGAACCTCTATGCATTTTGTG	Katsushima et al., 2016 (3)
TUG1-R	ACTCTTGCTTCACTACTTCATCCAG
GAPDH-F	ACATCGCTCAGACACCATG	IDT, Hs.PT.39a.22214836
GAPDH-R	TGTAGTTGAGGTCAATGAAGGG
TUG1_SS1_F	CTATGCGTTTGCGATTCGAC	This study
TUG1_SS1_R	CCAACTGGGTCCTTGCAG
TUG1_SS2_F	GGTTGTGGGATTTCTACTTTGC
TUG1_SS2_R	CGCAGACAAATTACAGAGTGAC
TUG1_SS3_F	TCGGAAGAGCTGGGTTTTC
TUG1_SS3_R	GAAATTGTGGGAATGTGCGG
TUG1_SS4_F	CAAAATGGTTGTGAAGGGTCC
TUG1_SS4_R	GAAGACCTGAGTTTCTGTCCAG
TUG1_SS5_F	GTCTGTAGGTGAGTGGTTATTCTG
TUG1_SS5_R	AGCCCAGAGTAAAAGTGAAGC
TUG1_SS6_F	TGTTCGGAAGAGTTCAAGGTG
TUG1_SS6_R	TGTGGTTTGGACAGTCTGAC
TUG1_SS7_F	CACAGTTCAGATGGATTTGCTG
TUG1_SS7_R	AGGGTGCTTTAGCTTTGTAGG
TUG1_SS8_F	TGCACTGGCTTCATTCTCTAC
TUG1_SS8_R	GAATATTTAAGATCCCACAGAAGCG
TUG1_SS9_F	GTTTCACCTAATGTATCATGGCC
DS_1-F	TTTCTCCTGCTCTGGCATC
DS_1-R	GAAATCCCACAACCAACCATC
DS_2-F	CCAGCATCCGTTCCATCTT
DS_2-R	CATGGTAGGCCCTGTTAGTTT
MALAT1-F	TGAGGCGTTTTCCAAGAGTG	Yi et al., 2020 (2)
MALAT1-R	CAAGACAGCCACACGTTTTG
Antibodies
Name	Company	Catalog no.	Dilution
Rabbit monoclonal anti-GAPDH (14C10)	Cell signaling Technology	2118	1:1000
Rabbit polyclonal anti-HA-tag	MBL	561	1:1000
Rabbit polyclonal anti-Biotin	Abcam	ab1227	1:1000
Horse anti-mouse IgG, secondary antibody, HRP	Cell signaling Technology	7076	1:2000
Horse anti-rabbit IgG, secondary antibody, HRP	Cell signaling Technology	7074	1:2000
Rabbit polyclonal anti-RNA Helicase A (DHX9)	Abcam	ab26271	1:1000
Rabbit polyclonal anti-PARP	Cell signaling Technology	9542	1:1000
Supplementary references
1. Konermann et al., Cell, 2018
2. Yi et al., Nature Methods, 2020
3. Katsushima et al., Nature Communications, 2016

## Sheet: Table S2
Supplementary Table S2 | Raw mass spectrometry data from the CARPID assay using TUG1 sgRNAs under untreated condition.
Accession	Abundance: NoTarget, rep1, Untreated	Abundance: NoTarget, rep2, Untreated	Abundance: NoTarget, rep3, Untreated	Abundance: sgTUG1_1, rep1, Untreated	Abundance: sgTUG1_1, rep2, Untreated	Abundance: sgTUG1_1, rep3, Untreated	Abundance: sgTUG1_2, rep1, Untreated	Abundance: sgTUG1_2, rep2, Untreated	Abundance: sgTUG1_2, rep3, Untreated	Abundance: sgTUG1_3, rep1, Untreated	Abundance: sgTUG1_3, rep2, Untreated	Abundance: sgTUG1_3, rep3, Untreated
P46013	9.96746e+07	3.51779e+07	1.27549e+07	8.22061e+07	2.79697e+07	7.79795e+07	1.61827e+08	1.03105e+07	1.87091e+07	9.01873e+07	2.4701e+07	7.43916e+06
P46013-2	14521.2	23984.3	102178	57820.4	274365	817121	96954.3	221189	619312	10661.3	308333	90237.9
P35580	8.98375e+06	3.53493e+06	2.26028e+06	1.15453e+07	6.25807e+06	1.64572e+07	1.46499e+07	1.37355e+06	8.06757e+06	3.90738e+06	2.87256e+06	1.71424e+06
P11498	1.4894e+08	8.89659e+07	7.586e+07	2.17377e+08	5.77197e+07	2.54323e+08	2.79751e+08	4.04932e+07	1.98734e+08	1.68236e+08	7.44203e+07	3.31015e+07
Q14980-2	9.60706e+06	1.18168e+07	3.15995e+06	9.09431e+06	2.04759e+07	1.98639e+07	2.08278e+07	4.37436e+06	1.13758e+07	2.63531e+06	8.96779e+06	3.09736e+06
P11388	6.28411e+07	2.62282e+07	9.18937e+06	9.90094e+07	2.64895e+07	6.46805e+07	2.19752e+08	6.84756e+06	4.526e+07	2.53294e+07	1.11809e+07	5.59692e+06
P09874	1.47551e+08	9.64779e+07	2.19101e+07	1.78935e+08	9.28394e+07	1.00251e+08	3.36135e+08	1.49147e+07	5.257e+07	4.83066e+07	7.31555e+07	8.99412e+06
P78527	1.56707e+07	3.85203e+06	3.97424e+06	1.63543e+07	7.74665e+06	9.75151e+06	3.34578e+07	3.66405e+06	7.87007e+06	7.86085e+06	4.31086e+06	2.61195e+06
Q13813	4.42497e+06	4.60913e+06	2.02413e+06	2.51333e+06	5.64613e+06	3.38296e+06	5.85913e+06	1.03418e+06	4.82845e+06	3.10953e+06	3.01271e+06	1.20963e+06
Q9H583	1.46905e+07	4.37085e+06	3.3582e+06	1.24962e+07	7.21414e+06	9.52059e+06	2.20386e+07	2.58888e+06	6.32975e+06	6.40217e+06	3.39031e+06	2.25124e+06
O75643	8.81673e+06	2.97642e+06	1.30896e+06	1.51402e+07	2.98544e+06	3.55715e+06	1.7608e+07	850036	2.5691e+06	2.8066e+06	1.58676e+06	616596
Q9BQG0	5.21543e+07	7.64001e+07	9.85583e+06	4.31889e+07	1.72527e+08	6.78844e+07	8.30764e+07	3.10115e+07	3.76792e+07	2.2367e+07	5.98771e+07	1.29573e+07
Q02880	2.41481e+07	2.07675e+07	3.83986e+06	7.0925e+07	2.02803e+07	3.25776e+07	7.02145e+07	5.28254e+06	2.78527e+07	1.37925e+07	9.21359e+06	3.21095e+06
Q08211	1.0392e+08	5.74087e+07	1.20645e+07	1.95271e+08	6.34003e+07	4.03319e+07	2.84866e+08	1.8608e+07	4.32406e+07	3.86508e+07	2.73922e+07	9.14926e+06
Q14690	8.20128e+06	9.13388e+06	3.73547e+06	2.80282e+07	1.09268e+07	1.09393e+07	2.30694e+07	3.79364e+06	7.23516e+06	5.61375e+06	6.25782e+06	2.79102e+06
P35527	5.06636e+07	7.98206e+06	3.29987e+07	8.45957e+07	1.30468e+07	1.40168e+08	5.67932e+07	2.30299e+07	2.18675e+07	7.32644e+07	1.94606e+07	1.18313e+07
Q13085	2.63975e+06	4.04926e+06	3.42198e+06	1.03091e+07	5.23285e+06	3.76395e+06	7.49712e+06	2.79443e+06	3.35788e+06	4.75296e+06	4.1319e+06	2.23245e+06
A0A804HKI2	4.22421e+07	9.93567e+06	5.41593e+06	1.87856e+07	1.38372e+07	1.61073e+07	4.33231e+07	5.74237e+06	1.46586e+07	3.6901e+07	8.75635e+06	8.35339e+06
P35908	9.11533e+07	1.21494e+07	3.32117e+07	7.1901e+07	1.67366e+07	1.05026e+08	7.50754e+07	2.16461e+07	3.31697e+07	1.14117e+08	2.5242e+07	2.23674e+07
A0A087X0X3	1.00985e+08	8.20001e+07	2.81787e+07	6.4253e+07	9.57224e+07	1.23684e+08	1.78855e+08	1.83222e+07	5.85617e+07	3.90533e+07	6.73112e+07	5.97578e+06
Q6P2Q9	1.13861e+07	2.36619e+06	4.27399e+06	1.72119e+07	2.56599e+06	3.0391e+06	2.50139e+07	576557	3.71742e+06	3.32867e+06	1.68146e+06	757709
Q7L2E3-2	1.50866e+07	2.33237e+07	5.85274e+06	2.08624e+07	3.01659e+07	3.72819e+07	3.03512e+07	8.94212e+06	1.83831e+07	6.77832e+06	2.16594e+07	4.0018e+06
Q14676	3.845e+06	6.94873e+06	561437	2.44947e+07	7.59302e+06	4.20173e+07	2.88768e+07	1.12363e+06	2.87592e+06	516042	3.18683e+06	632045
P05165	1.33627e+08	5.13981e+07	4.95757e+07	9.89296e+07	4.10132e+07	9.8446e+07	2.53813e+08	2.64015e+07	8.11668e+07	1.4728e+08	3.4344e+07	2.43256e+07
P04264	1.56939e+08	2.27613e+07	7.0511e+07	1.89096e+08	3.61516e+07	2.98393e+08	1.66994e+08	4.37758e+07	7.31017e+07	1.96766e+08	4.63312e+07	3.99329e+07
A0A1B0GVI3	1.26855e+08	2.56912e+07	5.23511e+07	9.27156e+07	3.3232e+07	1.64156e+08	1.13518e+08	3.68499e+07	7.67679e+07	1.44116e+08	3.8678e+07	4.30617e+07
O75691	5.47004e+06	1.44224e+06	890328	6.18722e+06	2.20125e+06	4.0406e+06	1.09663e+07	876761	2.76398e+06	1.42226e+06	1.18737e+06	1.18961e+06
Q96RQ3	7.13346e+07	3.28948e+07	4.58782e+07	1.08954e+08	2.17434e+07	1.16631e+08	1.97626e+08	1.49766e+07	9.10414e+07	8.0941e+07	2.43336e+07	1.74285e+07
P10515	2.75854e+08	7.22613e+08	7.04222e+08	3.01526e+08	5.80227e+08	9.46237e+08	5.67207e+08	4.05301e+08	9.41853e+08	3.52047e+08	5.76887e+08	2.94909e+08
P35579	5.12925e+06	2.88873e+06	1.31741e+06	5.38568e+06	5.08763e+06	5.12486e+06	1.12666e+07	1.35634e+06	3.87231e+06	4.40361e+06	3.5971e+06	1.34182e+06
P11182	2.32431e+08	4.94619e+08	2.2595e+08	1.91555e+08	3.74991e+08	4.00607e+08	5.04894e+08	2.19095e+08	4.01612e+08	1.23896e+08	3.57571e+08	1.31692e+08
Q01082	2.29737e+06	1.8796e+06	1.16419e+06	1.49195e+06	2.5363e+06	1.75607e+06	2.56837e+06	446481	2.50783e+06	1.40332e+06	1.40758e+06	524078
P05166	9.80843e+07	1.08685e+08	2.78213e+07	6.62756e+07	8.74472e+07	1.24682e+08	2.4526e+08	3.94818e+07	7.64084e+07	8.89889e+07	8.96444e+07	1.66306e+07
O00567	1.24473e+07	3.80415e+07	3.95085e+06	6.07699e+07	6.39501e+07	5.20719e+07	3.02336e+07	1.1881e+07	1.50952e+07	5.31266e+06	2.45716e+07	3.6905e+06
A8MXP9	7.33435e+07	2.29013e+07	3.7559e+06	3.86104e+07	3.24465e+07	6.83185e+07	8.55368e+07	5.8479e+06	1.41957e+07	1.0601e+07	2.12902e+07	1.54241e+06
A0A7P0TBK2		3871.53	4035.97		5693.48			2258.55		4637.94
Q9NR30	1.55084e+07	3.20641e+07	1.21163e+07	1.80992e+08	3.70915e+07	3.70148e+07	7.80502e+07	1.07121e+07	3.53167e+07	9.79021e+06	1.74921e+07	5.1918e+06
Q9Y2X3	9.27148e+06	2.31946e+07	1.96805e+06	3.44376e+07	3.38462e+07	2.09475e+07	2.26691e+07	6.57293e+06	1.1964e+07	4.91677e+06	1.34527e+07	2.36427e+06
P43243	46060.9					111142	17156.8		4509.98
Q12906	225956	456203		1.37684e+06	512399		1.40779e+06			15983.7	255429
Q9UQE7	5.22372e+06	2.80849e+06	935694	1.69458e+06	6.94533e+06	5.89745e+06	7.25405e+06	830687	7.1935e+06	1.55746e+06	4.60137e+06	1.52631e+06
Q12906-7	2.56314e+07	4.41265e+07	4.30687e+06	4.93679e+07	6.21317e+07	1.69525e+07	6.9612e+07	8.00992e+06	1.56394e+07	8.13558e+06	2.41645e+07	3.10809e+06
Q9HCC0	2.72921e+07	6.02909e+07	2.70015e+07	3.72661e+07	5.58903e+07	8.91871e+07	8.7773e+07	3.2973e+07	5.39728e+07	3.71811e+07	6.48385e+07	1.23052e+07
Q9NU22	1.14785e+06	288730	113011	2.5578e+06	461023	392563	2.33747e+06	158786	237595	309789	162802	150458
Q9H6R4	2.12899e+07	2.39064e+07	7.48628e+06	2.18289e+07	2.66325e+07	4.20152e+07	4.15252e+07	9.2158e+06	2.36909e+07	1.2293e+07	1.48496e+07	5.52568e+06
O75533	7.03334e+06	2.71628e+06	498736	4.10563e+06	5.30307e+06	7.47563e+06	1.2003e+07	1.28276e+06	2.83011e+06	1.74315e+06	2.22524e+06	1.09617e+06
A0A804HJ31	99870.9	88627	40058.7	33161.5	111535	127843	181176	56893.2	96259.1	34551.5	106816
P55265	2.08974e+07	1.95448e+07	5.5695e+06	1.55434e+07	2.58262e+07	2.96168e+07	4.04943e+07	5.88685e+06	1.37169e+07	8.30747e+06	1.83591e+07	2.71021e+06
P10809	2.04963e+07	8.99395e+06	1.38184e+06	5.31122e+06	1.59049e+07	6.05882e+06	2.20084e+07	3.78524e+06	5.03775e+06	1.16067e+07	8.55208e+06	3.28796e+06
Q15029	1.71313e+07	8.61976e+06	3.77072e+06	1.37127e+07	1.02453e+07	1.63619e+07	3.14417e+07	3.68288e+06	1.20483e+07	1.10183e+07	4.64817e+06	3.10128e+06
A0A6Q8PHK0	8.96486e+06	1.18481e+07	2.70824e+06	1.17149e+07	1.44619e+07	1.56782e+07	1.85008e+07	2.82804e+06	8.5107e+06	4.51181e+06	9.66418e+06	1.40402e+06
P55265-2	57279.2	47514.9	39418.6	58244.5	23347.3	187479	129419	13419.6	76926.2	37589.2	56595.8	11926.5
P49454	1.58902e+06	476278	400410	921599	412225	538180	2.37317e+06	141089	877535	568217	212998	262211
Q14669		3307.93		10767.5	7172.34	7377.32	4081.11		4820.82
P08670	3.35156e+07	4.64566e+07	2.37584e+07	1.14028e+07	8.49325e+07	4.74371e+07	5.66292e+07	2.303e+07	3.66746e+07	1.41833e+07	3.92708e+07	1.70078e+07
M0QZM1	24968.1	54911.6	28476.5	28654.7	29717.4	55627.1			37309.1	13791.9	70423.3	2494.67
Q9BVJ6	2.0201e+07	2.70635e+07	4.29839e+06	1.95617e+07	1.44447e+07	3.80149e+07	4.51653e+07	3.44832e+06	4.95442e+06	5.35672e+06	1.37884e+07	1.46529e+06
Q16891-2	1.23641e+07	1.09605e+07	3.84315e+06	5.59546e+06	2.48421e+07	1.13859e+07	1.90204e+07	4.63161e+06	8.48396e+06	5.02189e+06	8.05076e+06	4.10436e+06
Q03701	9.37314e+06	1.27859e+07	1.14708e+06	9.52758e+06	2.48507e+07	1.34986e+07	1.79959e+07	4.50925e+06	6.0315e+06	4.10572e+06	1.0628e+07	1.49895e+06
P26599	5.79583e+07	5.85816e+07	1.60534e+07	3.50415e+07	1.00065e+08	5.22175e+07	7.84311e+07	1.41619e+07	3.73577e+07	2.29947e+07	4.17435e+07	1.3109e+07
O43143	1.40952e+07	7.85975e+06	2.68612e+06	4.54224e+07	8.61475e+06	1.19201e+07	5.03049e+07	2.36171e+06	6.95472e+06	8.4103e+06	4.45299e+06	1.55508e+06
P18583-5	3.82462e+06	3.35553e+06	926698	6.41507e+06	9.4133e+06	6.90866e+06	6.05245e+06	2.35594e+06	2.58247e+06	2.0926e+06	3.62204e+06	1.07725e+06
A0A7I2V5S2	3.02948e+08	7.78964e+08	1.2224e+08	2.57508e+08	1.02038e+09	5.93591e+08	7.29052e+08	2.58225e+08	4.15674e+08	2.15481e+08	6.55132e+08	1.09547e+08
A0A2U3TZM0	8.08483e+06	4.08881e+06	943084	5.27804e+06	7.07916e+06	7.59713e+06	1.42771e+07	1.78621e+06	3.29321e+06	3.95151e+06	2.80024e+06	999770
Q16891-4	416135	134421	182507	248480	605765	337510	184507	90807.6	61929.2	120054	140189	100807
P02533	1.07417e+07	1.16673e+07	1.5215e+07	1.32981e+07	1.70681e+07	3.44769e+07	1.22728e+07	6.92926e+06	4.09179e+07	9.55555e+06	2.09962e+07	2.36571e+07
P06576	2.43504e+07	1.6617e+07	6.42325e+06	1.18626e+07	3.24476e+07	1.60652e+07	3.89898e+07	8.8374e+06	1.20569e+07	8.77307e+06	1.40566e+07	7.71576e+06
P14866	3.09969e+07	7.8273e+06	774448	2.58048e+07	1.04695e+07	2.62539e+07	7.6876e+07	1.91595e+06	5.28595e+06	3.06773e+06	6.30736e+06	755358
Q99459	7.81463e+06	5.16897e+06	1.63102e+06	1.72073e+07	5.5934e+06	2.56733e+07	1.87887e+07	1.01039e+06	3.31692e+06	852402	4.7519e+06	402053
Q9NVP1	3.32067e+07	4.11906e+07	1.57776e+07	5.62738e+07	4.57009e+07	6.9047e+07	8.73393e+07	2.37313e+07	2.99094e+07	3.51954e+07	4.02058e+07	8.87162e+06
O60264	1.87288e+07	4.26671e+06	2.54238e+06	1.27052e+07	6.49901e+06	1.981e+07	4.42847e+07	1.64383e+06	6.31346e+06	3.33608e+06	3.48258e+06	1.09899e+06
P22626	9.38208e+07	4.56601e+07	2.6114e+06	5.88555e+07	5.80502e+07	8.0169e+07	2.55214e+08	7.15578e+06	1.4216e+07	1.34937e+07	2.77022e+07	1.38151e+06
Q5UIP0	1.25745e+06	1.14581e+06	248054	1.72621e+06	1.75252e+06	1.9273e+06	3.25445e+06	294334	767859	472085	574438	294991
Q5JP53	3.79015e+07	4.44482e+07	2.78449e+06	1.66386e+07	8.63719e+07	1.73317e+07	6.5118e+07	1.44196e+07	1.46155e+07	1.9038e+07	3.06318e+07	8.11941e+06
Q96T58	353698	405803	68572.7	1.57836e+06	413510	984865	1.32916e+06	58290.8	311234	38583.4	246203	50866.3
P46087	1.66665e+07	1.74746e+07	2.78306e+06	6.10592e+07	2.69603e+07	5.67759e+07	6.16535e+07	6.51227e+06	7.29286e+06	3.25178e+06	1.11935e+07	1.61692e+06
F5H5I6	8.1844e+06	1.12725e+07	1.85908e+06	7.06582e+06	1.73837e+07	7.2135e+06	1.72156e+07	2.53226e+06	5.72634e+06	4.58295e+06	8.18214e+06	1.6296e+06
O00571	5.37739e+07	1.79369e+07	4.8963e+06	6.13397e+07	2.01699e+07	6.31242e+07	1.40846e+08	3.82737e+06	1.27439e+07	1.02697e+07	1.28212e+07	1.52654e+06
B4DY09	3.56505e+07	2.04748e+07	2.25431e+06	2.46196e+07	2.62888e+07	3.89309e+07	1.22135e+08	5.14929e+06	1.02939e+07	8.9661e+06	1.40064e+07	1.99649e+06
Q8WYP5	1.04502e+06	749539	254830	2.95056e+06	1.32237e+06	3.24233e+06	7.30923e+06	308608	801073	236796	577760	343655
P49327	1.3785e+06	226278	202579	513965	540779	357461	1.783e+06	87608.1	343221	333979	429594	152683
P61978-3	1.43268e+08	2.72996e+07	3.2618e+06	4.65833e+07	3.93218e+07	1.33898e+07	2.32041e+08	4.80792e+06	1.27057e+07	1.12677e+07	1.59255e+07	2.56495e+06
O60287	2.04462e+06	587143	333981	3.60416e+06	526918	1.72044e+06	3.68187e+06	206148	1.05356e+06	900662	292879	211639
Q9H0A0	1.01592e+07	5.06935e+06	1.60908e+06	1.12529e+07	7.67533e+06	7.57504e+06	2.25529e+07	2.05758e+06	3.30285e+06	2.82743e+06	4.17314e+06	1.03576e+06
P60709	5.03837e+07	1.11262e+08	3.70312e+07	2.18847e+07	1.67261e+08	6.84013e+07	1.22513e+08	3.53667e+07	8.44127e+07	3.8937e+07	5.95953e+07	3.95439e+07
P25705	4.73002e+07	2.59583e+07	9.97684e+06	1.36068e+07	4.40989e+07	3.65065e+07	8.1321e+07	1.05205e+07	2.94169e+07	1.03407e+07	1.69644e+07	9.87938e+06
P11142	1.66453e+07	1.78275e+07	3.43016e+06	1.02462e+07	2.53482e+07	1.18847e+07	2.97531e+07	6.1767e+06	1.36036e+07	9.44414e+06	1.20701e+07	3.97216e+06
P08779	1.13667e+06	1.55086e+06	2.50791e+06	1.82173e+06	1.83143e+06	5.27653e+06	965036	470534	6.50054e+06	283530	6.64209e+06	3.34212e+06
Q9BVI4	1.58261e+07	1.87539e+07	2.77007e+06	4.78612e+06	3.64298e+07	1.43097e+07	2.44926e+07	5.79207e+06	9.64086e+06	3.1769e+06	1.88652e+07	1.86705e+06
Q96PK6	2.88732e+07	4.1053e+07	1.54421e+07	3.40278e+07	3.76854e+07	3.79784e+07	5.42507e+07	8.67708e+06	3.02401e+07	1.12083e+07	4.07597e+07	3.36672e+06
P17480	2.17027e+07	2.01796e+07	7.99253e+06	1.37819e+07	2.84619e+07	3.4779e+07	4.51196e+07	4.02625e+06	1.38191e+07	6.00643e+06	2.27348e+07	1.82493e+06
A0A7P0T9C4	271467	235424	220509	563625	255439	1.13924e+06	628485	122772	377026	137894	96327.7	87549.2
P78347	5.90656e+06	2.66226e+06	1.9624e+06	2.26054e+06	6.51406e+06	5.60555e+06	6.51947e+06	1.01067e+06	2.84039e+06	2.39887e+06	2.66547e+06	762760
P31943	5.98391e+07	3.19072e+07	1.2279e+07	3.07209e+07	3.66926e+07	6.11692e+07	1.26503e+08	8.33763e+06	2.34054e+07	1.41707e+07	2.85789e+07	3.11028e+06
P68371	3.50841e+06	2.95611e+06	240535	2.54168e+06	6.66108e+06	1.28473e+06	4.78803e+06	1.02318e+06	1.18127e+06	1.56734e+06	2.05973e+06	574147
Q15424	6.21954e+06	1.12801e+07	2.36873e+06	1.13423e+07	1.4712e+07	8.16176e+06	1.46857e+07	2.65835e+06	4.79709e+06	2.88904e+06	6.58553e+06	1.68503e+06
P20700	1.69086e+07	3.79568e+06	3.21073e+06	9.18076e+06	6.63639e+06	8.48998e+06	3.09303e+07	1.87868e+06	6.27179e+06	8.33633e+06	3.41139e+06	2.31431e+06
P49792	1.41912e+06	213725	244146	882267	394091	955482	2.80127e+06	50823.3	411873	482879	158666	144438
Q9NZI8	4.42678e+07	5.55402e+07	9.55343e+06	2.21671e+07	6.4504e+07	4.56941e+07	7.21727e+07	1.2479e+07	2.58181e+07	1.69225e+07	4.8782e+07	3.61551e+06
P19338	1.28166e+07	4.81125e+07	2.35735e+06	1.73813e+08	3.47206e+07	1.63757e+07	5.26534e+07	3.3438e+06	7.08925e+06	7.35303e+06	1.32378e+07	1.3971e+06
A0A5H1ZRQ2	9.20616e+07	4.31321e+07	1.57052e+07	9.39536e+07	4.57576e+07	1.53761e+08	2.55167e+08	9.07563e+06	2.4897e+07	1.86173e+07	3.76279e+07	3.63189e+06
P07910	1.6196e+08	1.60639e+08	8.14312e+07	6.68729e+07	1.69136e+08	2.56785e+08	3.90551e+08	5.63379e+07	1.06381e+08	7.76269e+07	1.29945e+08	3.76136e+07
E9PKP7	401718	76386.7	40743.3	201132	122741	130899	503583	14039	44343.5	58846.8	111448	4336.89
O94906	9.71893e+06	6.60686e+06	1.15787e+06	4.9759e+06	1.14526e+07	9.46228e+06	1.15803e+07	2.78415e+06	6.05604e+06	3.02238e+06	5.92683e+06	1.57336e+06
P11940	1.72537e+07	1.91294e+07	1.71702e+06	1.38325e+07	1.8269e+07	1.75222e+07	3.48649e+07	4.09714e+06	1.13105e+07	7.28627e+06	1.55962e+07	1.19568e+06
Q96SI9	6.61325e+06	9.48199e+06	1.7978e+06	4.64093e+06	1.05204e+07	8.43884e+06	1.32575e+07	2.44995e+06	7.09189e+06	2.68342e+06	7.28825e+06	1.4194e+06
B4DY08	4.02752e+06	1.0694e+06	787494	1.09954e+06	487008	4.45906e+06	8.77056e+06	183728	1.06056e+06	937479	858848	69526.4
Q9Y5B9	8.46358e+06	3.63002e+06	4.94157e+06	9.02119e+06	9.85654e+06	8.75367e+06	1.54546e+07	4.32839e+06	9.92741e+06	2.99914e+06	7.58165e+06	2.49916e+06
P11177	1.12308e+07	5.76822e+07	1.0463e+07	1.35069e+07	3.23583e+07	1.87827e+07	4.54142e+07	2.71386e+07	2.0424e+07	2.14959e+07	4.00063e+07	6.44587e+06
Q15061	1.05427e+07	8.83207e+06	3.24114e+06	4.16095e+06	1.38218e+07	1.61417e+07	1.57529e+07	4.4389e+06	7.84081e+06	3.70345e+06	1.06233e+07	2.02765e+06
Q14966	613205	422041	119943	1.87514e+06	473872	887106	2.80592e+06	98178.8	225594	153621	202924	55364
Q9UK61	1.63229e+06	860023	348308	1.11331e+06	986390	1.45277e+06	2.89364e+06	310244	1.17392e+06	822752	714150	205144
Q9GZR7	2.64191e+06	2.18649e+06	1.4992e+06	9.60381e+06	3.19761e+06	1.11168e+07	9.0988e+06	555487	1.70317e+06	326629	2.09859e+06	488798
J3KTA4	5.394e+07	3.13581e+07	9.47372e+06	3.49158e+07	2.52608e+07	7.80274e+07	1.21963e+08	4.74407e+06	2.38791e+07	1.75452e+07	2.84138e+07	1.67388e+06
P11387	2.32854e+07	3.5189e+07	4.27645e+06	6.17457e+07	6.06619e+07	3.99173e+07	5.49524e+07	1.0645e+07	2.46291e+07	8.70999e+06	2.93719e+07	5.51518e+06
Q9Y5J1	3.1987e+06	9.76035e+06	1.06857e+06	7.86128e+06	2.07469e+07	1.01238e+07	1.56894e+07	3.70195e+06	4.30851e+06	1.95192e+06	9.13399e+06	947136
A0A7I2V2G2	8.40401e+06	8.92136e+06	2.0583e+06	7.37293e+06	1.90729e+07	7.0863e+06	1.48238e+07	4.14856e+06	6.65053e+06	6.67627e+06	1.11682e+07	2.87401e+06
P13647	1.149e+07	6.02345e+06	7.56447e+06	8.93635e+06	7.38555e+06	2.65279e+07	1.44285e+07	4.57044e+06	1.50815e+07	8.4797e+06	7.16718e+06	6.07246e+06
O00330	3.5057e+07	1.09083e+08	7.25496e+07	1.5913e+07	8.49443e+07	8.45823e+07	6.68487e+07	5.84804e+07	1.10484e+08	2.72181e+07	8.50776e+07	3.81384e+07
Q9BY77	1.08728e+07	3.60727e+07	2.74145e+06	6.76342e+06	4.91208e+07	2.38971e+07	2.91205e+07	6.93185e+06	1.64163e+07	3.60354e+06	2.37721e+07	1.79109e+06
Q15397	7.50796e+06	1.01142e+07	6.71694e+06	1.37345e+07	2.18695e+07	2.64801e+07	2.15808e+07	4.55306e+06	4.35395e+06	1.70508e+06	8.10274e+06	1.20628e+06
Q9UQ35	5.68308e+06	6.09901e+06	841745	2.97833e+06	1.09482e+07	5.11911e+06	1.15436e+07	1.74349e+06	3.38979e+06	1.75051e+06	3.80081e+06	904141
Q69YN4	1.6502e+06	1.72069e+06	667549	3.63366e+06	2.47713e+06	1.40871e+06	3.09458e+06	681326	1.35991e+06	827135	1.03834e+06	587938
Q13885	266821	175742	71965.3	73317	388613	201998	383271	57147.4	82913.2	97622.2	164950	47407.5
Q9BVA1	18345.4	7740.61	8980.1		39823.3	93192.8		12349.9			43030.1	53658.6
Q14683	3.34856e+06	902547	656459	965303	977234	3.15595e+06	4.50108e+06	317289	954069	686256	960766	359002
Q9BZE4	1.3788e+07	9.72497e+06	1.58579e+06	2.06167e+07	1.43346e+07	2.02937e+07	3.67034e+07	3.16153e+06	9.49017e+06	3.11637e+06	6.09224e+06	1.21097e+06
Q9NW13	7.59896e+06	5.16887e+06	792060	1.45092e+07	5.16099e+06	2.5833e+07	2.11714e+07	911744	2.3826e+06	1.0452e+06	4.10314e+06	189191
Q9BY77-2					49308.8	77650.4		16645.4	60085
Q86UP2	842274	457088	303779	580897	682138	2.83525e+06	1.05958e+06	213217	405650	167086	385869	225416
P51991	2.03502e+07	1.23467e+07	2.53145e+06	5.2271e+07	8.92942e+06	9.93587e+06	1.30823e+08	2.8166e+06	3.95246e+06	3.33578e+06	5.1174e+06	2.27896e+06
Q86U86	1.15325e+06	440601	247887	1.10817e+06	695421	2.51113e+06	2.12901e+06	135470	629086	243255	516949	97980.1
A0A0G2JIW1	8.08496e+06	7.41026e+06	1.08503e+06	3.98003e+06	1.42527e+07	4.00999e+06	1.20222e+07	3.1943e+06	4.17421e+06	4.03936e+06	5.81031e+06	1.33086e+06
Q15717	2.26624e+07	5.85723e+07	1.12442e+07	5.6578e+06	7.20208e+07	4.45953e+07	6.10182e+07	1.69432e+07	3.71888e+07	1.37694e+07	4.40459e+07	6.41122e+06
Q9Y4C8	3.46734e+06	3.28735e+06	667026	3.27869e+06	4.33173e+06	6.28058e+06	5.39278e+06	790688	2.02699e+06	932750	2.83706e+06	286218
Q9UIG0	2.92334e+06	1.64867e+06	682199	6.08945e+06	1.90276e+06	4.87715e+06	8.84086e+06	521338	1.36565e+06	935924	1.30875e+06	259782
Q9H0S4	1.31536e+07	5.523e+06	1.26146e+06	8.42692e+06	6.89355e+06	1.42236e+07	3.0538e+07	1.55957e+06	3.68199e+06	1.36356e+06	4.14747e+06	696560
O00566	6.56038e+06	2.82286e+06	1.24481e+06	9.77722e+06	3.89495e+06	2.0876e+07	1.6527e+07	1.05114e+06	1.61381e+06	1.09719e+06	2.50094e+06	908722
Q92621	1.43277e+06	472315	204998	1.23926e+06	529550	447297	2.46927e+06	118735	504426	800150	234244	180761
O00425	7.97583e+06	8.269e+06	1.84718e+06	5.01926e+06	9.87255e+06	1.00177e+07	1.4698e+07	1.76758e+06	4.10432e+06	2.68814e+06	7.90589e+06	1.06617e+06
A0A0A0MTB8	1.611e+06	2.22134e+06	690109	5.44919e+06	3.58302e+06	1.56031e+06	2.97852e+06	1.1561e+06	1.14849e+06	1.15666e+06	1.55845e+06	694023
Q13310	3.41857e+06	3.90205e+06	362181	2.90172e+06	3.78265e+06	3.54638e+06	8.60336e+06	856272	2.14949e+06	1.34747e+06	3.1743e+06	289230
P02538	2.95372e+06	1.50121e+06	1.57906e+06	3.85572e+06	2.12239e+06	5.28767e+06	3.08561e+06	281617	3.81727e+06	713785	1.96926e+06	1.02551e+06
Q8TDD1	1.06366e+06	951513	232205	9.61678e+06	1.60735e+06	1.27145e+06	4.26324e+06	521102	706958	1.32414e+06	738606	179214
Q9P2E9	622713	1.21406e+06	398532	1.38929e+06	1.59882e+06	1.628e+06	2.48856e+06	561213	1.04931e+06	632146	804713	507200
P04350	155563	344000	40581.8	86905	909819	145404	106560	82448.8	132360	49630.9	249720	50864.7
O15381	4.31566e+06	3.83343e+06	950418	3.38656e+06	5.35422e+06	6.15458e+06	6.59468e+06	1.24353e+06	3.26107e+06	1.84756e+06	3.39244e+06	736667
Q9H0D6	7.61797e+06	2.30997e+06	567777	5.59905e+06	2.6662e+06	1.02219e+07	1.03174e+07	640479	2.19314e+06	1.13971e+06	2.26664e+06	511651
Q86YZ3	190889	29708.3	311535	511183	63895	124783	105552	303036	31156.6	1.09382e+06	70833.1	33060.8
Q8WTT2	1.93449e+07	1.25772e+07	2.96085e+06	1.42095e+07	2.41024e+07	1.63648e+07	3.61184e+07	4.44104e+06	7.68132e+06	8.94736e+06	1.04343e+07	2.42179e+06
P08559	9.74995e+06	6.95722e+07	1.22608e+07	1.36833e+07	3.18995e+07	2.32122e+07	5.16436e+07	2.66457e+07	2.1996e+07	1.44222e+07	5.09607e+07	3.62207e+06
Q96I24	9.00964e+06	9.05832e+06	2.55454e+06	1.88982e+06	1.54166e+07	9.6919e+06	1.10009e+07	3.97143e+06	7.5098e+06	2.43578e+06	8.06393e+06	1.99294e+06
Q9NRL2	1.02562e+06	413069	91040.1	1.60211e+06	495400	3.10924e+06	2.46489e+06	71103.6	163690	162486	223993	23183.9
O60306	1.94779e+06	1.13064e+06	530755	875441	1.37622e+06	2.25766e+06	3.12669e+06	515393	1.64494e+06	1.14599e+06	947783	525237
Q92616	241965	84835.7	230036	188883	83798.4	158639	319145	66725.8	67225.2	74876.7	75551.8	27671.5
O95782	2.25391e+06	1.87079e+06	621602	1.53606e+06	3.79119e+06	2.52034e+06	2.20925e+06	977065	1.65257e+06	1.37616e+06	2.19472e+06	721757
O75475	5.34422e+06	7.46238e+06	500400	3.79285e+07	9.52486e+06	2.149e+07	2.44842e+07	945302	4.11549e+06	1.65506e+06	3.79524e+06	366169
P15924	1.51326e+06	602618	744748	5.18083e+06	1.02308e+06	1.6567e+06	2.24903e+06	374439	1.61342e+06	1.01065e+06	1.10139e+06	758377
F8W6I7	3.96203e+07	2.20658e+07	1.13162e+06	2.67454e+07	3.34365e+07	2.57104e+07	1.3196e+08	3.88241e+06	7.29366e+06	3.58544e+06	1.32849e+07	754113
P24928	716298	93258.6	57367.6	303850	238711	663752	2.19904e+06	132425	415603	157385	192237	76173.5
Q14151	1.29085e+06	1.44666e+06	354526	3.16254e+06	2.21292e+06	1.31696e+06	3.61092e+06	655030	835403	392590	853668	265626
P04259	144980	142678	241905	289581	358409	615830	276437	59643.9	726713	62734.7	294165	233218
E9PK91	9.63686e+06	1.53181e+07	731678	1.37006e+07	1.75077e+07	1.18122e+07	3.39714e+07	2.14505e+06	4.33901e+06	2.35274e+06	8.35911e+06	713817
Q14684	3.60005e+06	9.35793e+06	1.19572e+06	1.04238e+07	1.52212e+07	1.02394e+07	8.57183e+06	2.83688e+06	3.81871e+06	2.09879e+06	6.86807e+06	962537
Q00839	1.69199e+07	1.4904e+07	4.01467e+06	7.51846e+07	1.71131e+07	1.80402e+07	3.8796e+07	3.29857e+06	6.71311e+06	2.61105e+06	7.76902e+06	1.29116e+06
A0A8C8MSB2	82705.3	321224	267876	19278.6	306040	278381	15211.1	146482	275665	22532	252201	73306.5
P52948	3.66343e+06	1.88856e+06	852618	1.46885e+06	2.47773e+06	1.97124e+06	4.07345e+06	667776	1.84842e+06	1.44721e+06	1.34417e+06	526379
Q9BQ39	1.34133e+06	5.52487e+06	451404	1.33726e+07	6.79661e+06	4.46965e+06	4.41152e+06	1.5628e+06	2.78923e+06	843336	3.21731e+06	434581
P52597	1.09454e+07	1.91631e+07	4.31177e+06	6.20797e+06	3.09392e+07	1.29836e+07	3.64925e+07	6.83584e+06	1.15431e+07	4.465e+06	1.31879e+07	3.88792e+06
A0A499FJY3	1.91448e+06	1.40179e+06	268771	8.53442e+06	1.82901e+06	6.43298e+06	1.1634e+07	486041	1.11678e+06	416115	1.2397e+06	110847
F5H5D3	4.775e+07	3.95777e+07	3.77986e+06	3.25332e+07	7.69122e+07	1.98452e+07	9.01017e+07	1.2823e+07	1.87287e+07	2.62989e+07	2.37407e+07	1.00989e+07
P33993	3.73879e+06	1.10606e+06	182564	2.97999e+06	2.84525e+06	2.65259e+06	7.63876e+06	648959	1.89159e+06	2.73883e+06	1.42244e+06	699872
P41252	1.42394e+06	105492	197062	578965	241106	901021	1.97588e+06	57585	392097	769400	127604	103992
Q9Y2W1	2.92924e+06	6.85892e+06	507963	1.10269e+07	7.92053e+06	5.59654e+06	9.31423e+06	1.00711e+06	1.76466e+06	721579	4.19122e+06	323006
Q9NY61	1.62039e+07	9.55224e+06	2.19886e+06	1.06299e+07	1.09364e+07	1.44724e+07	2.51404e+07	2.54819e+06	6.16528e+06	4.01769e+06	1.04061e+07	839979
O43390	6.93248e+06	1.23826e+07	1.87322e+06	2.17681e+07	8.4708e+06	7.82116e+06	1.96546e+07	1.29361e+06	3.41206e+06	2.20266e+06	4.55344e+06	428575
Q71U36	189395	179237	19461.7	242722	305420	74213.9	512794	58305.3	50325.2	183250	81734	54299.1
A0A087X253	2.25053e+06	2.52421e+06	1.03552e+06	2.25834e+06	4.35773e+06	2.88469e+06	2.8677e+06	1.24963e+06	2.54745e+06	1.42085e+06	2.41868e+06	1.06087e+06
Q01780	7.1001e+06	4.76725e+06	1.67337e+06	6.44226e+06	6.03503e+06	8.86325e+06	1.50386e+07	2.40994e+06	3.35792e+06	3.68167e+06	3.33645e+06	1.32914e+06
P11021	1.26275e+06	1.52934e+06	426549	1.1246e+06	2.70134e+06	1.50831e+06	2.64793e+06	610675	1.41813e+06	1.04717e+06	1.18846e+06	746916
S4R3H4	3.62915e+06	3.68063e+06	434328	9.05736e+06	5.63578e+06	3.86859e+06	1.12069e+07	1.05669e+06	1.75607e+06	713314	3.08457e+06	260256
P51991-2	809566	229091	17662.8	274957	358925	96578.1	3.30457e+06	43539.5	97055.4	54116.4	178062	4167.06
A0A7P0TAE9	1.17602e+07	8.55071e+06	3.33298e+06	5.78642e+06	1.58544e+07	1.12805e+07	1.8998e+07	3.20785e+06	1.14684e+07	5.40181e+06	6.32417e+06	3.49335e+06
Q8IY81	4.42999e+06	3.13827e+06	468533	7.92906e+06	4.80006e+06	7.13388e+06	1.38421e+07	816684	1.5098e+06	1.06257e+06	2.37989e+06	316958
Q9UHX1-5	4.55012e+06	4.83355e+06	896144	2.20258e+06	7.03545e+06	2.51904e+06	1.10323e+07	2.16905e+06	2.30233e+06	3.79652e+06	3.35535e+06	948830
Q5QJE6	7.88587e+06	2.56004e+06	854087	6.73628e+06	4.44357e+06	1.04963e+07	1.98538e+07	961811	1.24785e+06	649084	2.75158e+06	513139
Q9Y221	6.30222e+06	3.77324e+07	3.33205e+06	1.48784e+06	5.5738e+07	1.66746e+07	2.43496e+07	1.14327e+07	1.38821e+07	9.26467e+06	2.90252e+07	5.75195e+06
Q8WXH0	527635	97514.9	52082	216305	209137	151450	506759	35074.2	141417	96674.9	55771	43668.6
O76021	3.0488e+06	1.62542e+07	2.63086e+06	2.98685e+07	2.89678e+07	1.73329e+07	9.08794e+06	8.21872e+06	8.65772e+06	5.56339e+06	1.7236e+07	2.55311e+06
Q9UNX4	626619	448557	96221.5	3.42555e+06	575532	255143	1.42958e+06	172701	283222	221615	290908	78579.9
Q9Y2R4	6.39775e+06	916812	509453	3.69458e+06	1.2771e+06	4.65827e+06	1.38635e+07	487225	1.67707e+06	477052	1.16378e+06	189363
Q5JTH9	2.44968e+06	1.63831e+06	694056	2.89232e+06	2.98083e+06	2.77472e+06	4.81268e+06	996959	1.57939e+06	1.02128e+06	1.65527e+06	697687
Q14974	3.51438e+06	1.67328e+06	774315	1.14361e+06	3.4002e+06	2.54326e+06	5.19515e+06	1.05981e+06	2.04479e+06	1.9056e+06	1.66943e+06	1.74632e+06
O95602	598567	439981	119148	751682	256428	628156	1.4445e+06	93836.5	427431	397709	219888	90477.4
O43390-2	114173	121975	20646.6	330329	55279.9	97535.8	233045		30032.7		42859.1
Q14807	2.38372e+06	2.66313e+06	300749	1.43644e+06	3.01507e+06	2.11705e+06	6.0122e+06	511035	1.07289e+06	344129	2.46683e+06	112776
E9PEX6	1.02317e+07	6.77245e+06	2.39116e+07	2.44668e+07	3.73513e+06	2.27657e+07	3.00891e+07	4.60791e+06	2.41839e+07	9.09348e+06	4.51629e+06	5.42335e+06
B7Z6D5	3.23277e+06	1.71371e+06	487321	1.6923e+07	2.05223e+06	7.45208e+06	7.94176e+06	670873	1.7152e+06	875427	1.32334e+06	214742
Q9ULW0	4.94135e+06	2.287e+06	337836	5.4996e+06	2.37879e+06	3.64114e+06	1.61814e+07	238127	1.24874e+06	376993	1.48637e+06	176135
P38919	1.11503e+07	8.24757e+06	4.85312e+06	4.91653e+06	1.06557e+07	8.72424e+06	3.70959e+07	2.82124e+06	8.74184e+06	1.22809e+07	4.62554e+06	2.69502e+06
Q96KR1	1.73866e+06	3.04667e+06	342102	3.17318e+06	3.30691e+06	8.03398e+06	4.75641e+06	629497	824961	393016	1.58595e+06	247258
P49916	1.17028e+06	1.71021e+06	427670	2.35997e+06	2.2892e+06	2.40143e+06	2.51052e+06	419989	910454	634502	1.41512e+06	215716
A0A7I2V4F0	4.25976e+06	1.52553e+06	1.01544e+06	6.28789e+06	2.08222e+06	4.21107e+06	1.07895e+07	459930	1.80569e+06	2.55628e+06	2.52675e+06	206355
A0A087WVQ6	1.67236e+06	608919	223990	833680	1.38849e+06	934245	2.17655e+06	274622	264726	824290	450937	201771
P21333	751114	282857	107896	348847	286048	606806	880613	50099.4	125912	233333	194178	52159.4
Q02218	3.56847e+06	2.10225e+06	1.18878e+06	2.99872e+06	1.87773e+06	2.98007e+06	8.9374e+06	1.06442e+06	1.11028e+06	1.69218e+06	2.00115e+06	262988
Q9Y3I0	4.1808e+06	7.42775e+06	1.78222e+06	2.48947e+06	8.16391e+06	4.27775e+06	9.2528e+06	1.739e+06	3.44654e+06	2.05581e+06	4.76232e+06	751366
Q14137	9.94371e+06	6.75358e+06	1.29507e+06	1.01266e+07	9.64657e+06	2.2611e+07	2.06551e+07	2.40204e+06	5.57888e+06	2.97081e+06	5.94375e+06	557193
A0A494C108	2.65144e+06	2.02019e+06	608544	8.14169e+06	2.97683e+06	7.76765e+06	4.92694e+06	958299	2.00633e+06	1.17159e+06	2.66945e+06	363813
O60506	2.84572e+06	5.52395e+06	700246	9.48442e+06	3.22588e+06	3.03808e+06	9.07714e+06	515029	1.45731e+06	889428	1.97008e+06	194623
B5MCF9	1.33461e+07	5.87113e+06	1.0866e+06	1.02796e+07	8.57571e+06	2.25879e+07	2.88983e+07	2.08943e+06	2.99701e+06	1.7465e+06	6.21424e+06	1.29185e+06
O60832	5.63893e+06	4.41337e+06	920662	2.11668e+07	5.00967e+06	5.79497e+06	1.82316e+07	1.64935e+06	3.43479e+06	1.57951e+06	3.44896e+06	461770
P52292	9.62841e+06	7.59971e+06	2.16086e+06	4.62447e+06	1.02666e+07	1.04646e+07	1.49102e+07	2.13853e+06	4.35507e+06	2.64861e+06	6.76976e+06	2.28945e+06
Q9H307	2.57866e+07	3.10763e+07	1.76548e+07	2.00337e+07	3.51877e+07	2.88733e+07	6.0177e+07	1.90237e+07	3.72163e+07	3.0258e+07	2.93129e+07	6.00496e+06
Q15459	2.67491e+06	2.05168e+06	672560	697190	1.8517e+06	1.91977e+06	3.83329e+06	803173	1.50307e+06	1.38916e+06	1.63206e+06	347455
Q8IX01	4.2158e+06	2.2886e+06	486136	2.51858e+06	2.26675e+06	4.79292e+06	6.73578e+06	542006	1.62079e+06	1.06382e+06	1.86766e+06	344145
Q04695	300911	59293.3	499403	291147	472638	955038	422504	229794	1.50877e+06	163570	396742	1.05876e+06
P28370	1.94688e+07	1.01945e+07	2.20233e+07	4.99705e+06	1.36723e+07	3.83482e+07	1.76182e+07	1.09565e+07	1.61288e+07	1.29235e+07	1.17047e+07	8.29177e+06
O14980	1.28241e+06	312952	103681	622911	952440	953135	2.17733e+06	149192	551222	1.01094e+06	551712	217604
P57740	1.89957e+06	309685	387931	749861	656734	2.9609e+06	3.22189e+06	222147	932168	1.18648e+06	340610	342113
Q96SB4	1.25894e+06	2.54659e+06	576838	2.94085e+06	3.99928e+06	4.84451e+06	3.78057e+06	1.1076e+06	1.54608e+06	1.03441e+06	1.77484e+06	993593
Q8IZL8	3.15998e+06	4.79644e+06	744183	1.83319e+06	7.35309e+06	4.20462e+06	3.99997e+06	1.92728e+06	3.79137e+06	1.54465e+06	3.676e+06	1.10468e+06
P04843	7.67611e+06	3.75267e+06	2.29435e+06	4.21659e+06	4.54908e+06	5.39348e+06	1.52798e+07	1.6675e+06	5.51227e+06	5.73268e+06	1.92342e+06	2.43807e+06
Q8WUM0	1.76199e+06	458748	270823	746071	823263	1.18029e+06	2.48872e+06	241629	561422	1.00626e+06	322953	287715
O00422-2	6.15021e+06	2.37617e+07	2.32163e+06	1.76044e+06	3.33963e+07	1.16304e+07	1.61696e+07	7.91531e+06	9.07641e+06	4.04478e+06	1.65653e+07	2.2455e+06
P05388	1.70798e+07	5.36709e+07	2.23018e+06	1.32212e+07	1.01226e+08	2.12271e+07	3.59041e+07	2.10276e+07	1.57538e+07	1.93137e+07	3.11563e+07	6.01437e+06
Q14692	1.92581e+06	1.39282e+06	502797	4.18771e+06	2.80157e+06	3.30352e+06	8.45564e+06	818203	1.65569e+06	441614	1.26201e+06	406134
O15226	7.86526e+06	1.09436e+06	1.58769e+06	5.20805e+06	3.20203e+06	8.99711e+06	1.34241e+07	955432	2.93452e+06	1.72791e+06	2.14337e+06	709411
Q9NTI5	1.80071e+06	1.37671e+06	441692	1.37084e+06	2.50353e+06	3.26134e+06	2.58278e+06	569922	1.54595e+06	563515	1.15816e+06	364062
Q49A26-2	7.02195e+06	4.82782e+06	1.26475e+06	4.14343e+06	5.55221e+06	7.90025e+06	1.59737e+07	1.48991e+06	3.19491e+06	2.93245e+06	3.06667e+06	1.10495e+06
P45973	6.63644e+06	2.25468e+07	495924	934053	3.30423e+07	2.90117e+06	1.95963e+07	3.32068e+06	1.5286e+07	3.79036e+06	1.32731e+07	1.98168e+06
P34931			14996.6			25203.9						8330.64
P43246	1.05711e+06	285233	299681	924545	419330	1.23727e+06	1.63669e+06	153911	633755	1.25046e+06	323397	143781
O94973	464103	335619	193990	237328	704175	685652	541339	153174	450301	336631	433960	176641
P05023	2.07566e+06	615374	482490	1.64786e+06	516309	1.4325e+06	3.96689e+06	85647.4	645152	846612	304270	159285
Q9UJS0	4.45999e+06	1.43435e+06	1.48963e+06	3.65634e+06	3.44469e+06	4.00286e+06	7.61496e+06	1.16606e+06	3.12715e+06	2.34954e+06	2.22161e+06	1.08206e+06
P12035	2.16439e+07	3.05795e+06	2.20782e+06	4.8966e+06	2.68077e+06	2.42179e+06	1.98203e+07	2.55555e+06	2.5271e+06	2.64436e+07	2.90673e+06	2.218e+06
P78316	4.95188e+06	3.09898e+06	665380	3.89698e+06	4.69343e+06	5.89642e+06	1.13776e+07	1.26257e+06	1.73804e+06	776091	3.71126e+06	493286
Q12788	1.38649e+07	2.86609e+06	747884	6.5808e+06	3.77719e+06	2.72088e+06	3.47146e+07	948982	2.61128e+06	2.05874e+06	2.52156e+06	565162
Q9Y6M1	1.95865e+06	2.09878e+06	332234	947878	4.02669e+06	2.21475e+06	2.85291e+06	733305	1.12716e+06	556623	2.0116e+06	231667
P49750	1.00421e+06	407992	84683.4	1.50058e+06	428806	818571	2.22012e+06	54335.8	411265	194711	398225	52252.7
Q9NVI7-2	8.84447e+06	3.02255e+06	1.11958e+06	3.14852e+06	4.34636e+06	6.13862e+06	1.17127e+07	1.00461e+06	2.89495e+06	1.90211e+06	2.02247e+06	407728
O95793-3	62263.9	36157.3	14608.5		67827.4	71890	119092		43138.6	21119.1	61556.1
J3KS05	9.24677e+06	1.19125e+07	485627	941592	1.14869e+07	2.43254e+06	2.58793e+07	1.4071e+06	5.65947e+06	4.56791e+06	6.84485e+06	1.00858e+06
O95793	5.98787e+06	6.18877e+06	1.30291e+06	2.48575e+06	8.11209e+06	6.66223e+06	8.60081e+06	1.42852e+06	3.73712e+06	1.32255e+06	5.74944e+06	364066
A0A804HKX0					5271.16			3273.85	13876.5	2165.8	2021.73	3325.83
Q9NYH9	1.03991e+07	2.28013e+06	1.75069e+06	2.3884e+06	2.53286e+06	5.531e+06	1.18364e+07	1.19124e+06	4.38504e+06	4.21932e+06	1.21621e+06	949293
F5H101	432618	416848	57712.5	678193	348496	1.27155e+06	1.40124e+06	51517.6	242024	65048.5	325732	20761.1
Q8TEM1	770268	143196	191644	606553	165710	456262	954163	35659.4	191108	402546	165542	83073.6
Q14498	5.38774e+06	8.3512e+06	1.40137e+06	6.70088e+06	1.47028e+07	3.55462e+06	1.29575e+07	3.07768e+06	3.18408e+06	2.29857e+06	5.06084e+06	1.545e+06
P62906	1.34042e+07	7.65887e+07	2.13354e+06	6.24408e+06	1.03607e+08	3.15181e+07	4.70204e+07	1.45604e+07	2.35511e+07	1.38147e+07	4.1859e+07	2.96361e+06
H0YEM1	18266.5	54053	63005.7	71986.7	15933.9	156360	8368.34	22436.8	70071	7410.47	34457.2	7556.7
Q9BYG3	3.45043e+06	1.55836e+06	390867	3.08977e+06	2.38307e+06	1.74054e+07	1.99908e+07	157068	258360	272846	2.00482e+06	43994.9
F8W0P7		93421.9	36646.6		237115	132652	115784	34226	79825		88264.9	34035.6
B9ZVT1	3.47916e+06	576816	211341	5.39293e+06	797506	733191	7.91843e+06	117602	805408	889484	309571	111360
P55060	4.57634e+07	5.04507e+06	443776	6.63073e+06	6.81598e+06	1.26001e+07	1.31519e+08	935060	4.10274e+06	4.84551e+06	3.64639e+06	932612
Q8TDN6	4.3199e+06	3.43702e+06	2.01082e+06	1.01977e+07	3.17549e+06	8.63633e+06	2.39374e+07	1.68801e+06	1.95965e+06	1.45e+06	2.92403e+06	1.30686e+06
P42285	1.47944e+06	453625	363341	2.50114e+06	797252	1.64978e+06	4.16972e+06	270422	862130	597893	519434	143974
Q8TED0	8.62677e+06	1.91849e+06	2.59983e+06	4.16999e+06	2.51746e+06	6.13612e+06	1.99551e+07	1.22047e+06	3.43913e+06	4.1403e+06	1.5639e+06	732950
O43290	850737	742514	538799	3.95219e+06	1.00333e+06	1.81189e+06	1.83806e+06	208513	1.24173e+06	153897	923491	163915
Q9Y4W2	4.14069e+06	2.73406e+06	742313	1.98567e+06	4.89941e+06	4.22488e+06	6.52634e+06	1.35262e+06	2.69658e+06	2.07377e+06	2.00042e+06	1.27917e+06
O75152	3.74324e+06	3.83828e+06	1.2027e+06	2.94293e+06	4.04922e+06	6.56464e+06	8.7743e+06	1.02757e+06	2.47476e+06	1.48649e+06	3.05729e+06	604196
O60216	2.18217e+06	1.0853e+06	329410	480061	1.99499e+06	1.64198e+06	2.82844e+06	455098	1.02563e+06	852626	911015	271560
Q15393	1.67377e+06	165788	162105	885666	1.01014e+06	6.04975e+06	3.67635e+06	204816	447956	492656	511971	85986.7
P35249	3.11979e+06	6.35534e+06	366596	5.60408e+06	8.19396e+06	2.22353e+06	6.46733e+06	2.06329e+06	3.62012e+06	1.01347e+07	2.66132e+06	1.39147e+06
Q92900	1.03367e+06	154457	273940	264303	129832	1.77678e+06	1.41072e+06	66863.6	223218	199982	163296	41384.9
Q08945	9.47504e+06	3.92515e+06	869235	1.22648e+07	5.20535e+06	4.13299e+06	2.62168e+07	1.0331e+06	7.69846e+06	3.41379e+06	2.34956e+06	1.29631e+06
Q13435	1.35109e+06	997951	282934	2.59502e+06	2.19624e+06	4.92096e+06	2.28984e+06	586813	1.20396e+06	544864	1.21178e+06	253206
P36873	2.90999e+06	7.44657e+06	1.25818e+06	1.30551e+06	9.84999e+06	1.99569e+06	5.21667e+06	1.72842e+06	3.26101e+06	1.72245e+06	3.78446e+06	1.48905e+06
Q9Y265	2.93142e+06	4.17363e+06	1.66032e+06	1.5985e+06	6.47819e+06	3.95659e+06	6.22782e+06	2.13325e+06	5.4603e+06	1.5455e+06	2.96593e+06	1.6994e+06
P12956	3.29052e+06	1.67799e+06	233911	1.7939e+06	2.30502e+06	1.08323e+06	4.84205e+06	574323	919863	1.19981e+06	1.48198e+06	185767
Q9H7B2	5.73383e+06	3.03579e+06	167478	6.01015e+06	3.18456e+06	1.23726e+07	2.19407e+07	750747	1.2976e+06	1.02803e+06	1.86148e+06	158857
F5GZS6	5.28783e+06	5.78509e+06	1.27459e+06	2.04123e+06	9.51721e+06	4.60157e+06	7.80561e+06	2.25955e+06	3.99219e+06	3.6938e+06	3.98615e+06	1.96511e+06
P07814	823155	89331.4	85268.4	546766	108789	585610	964574	35914.1	116249	169734	75617.7	12280.5
Q8N1F7	4.10639e+06	2.06469e+06	1.11752e+06	1.96863e+06	3.88968e+06	2.96514e+06	6.94334e+06	801649	2.39385e+06	1.55119e+06	1.67574e+06	808377
Q9BUF5	326776	339826	63116.5	297647	940461	135384	475061	121550	134721	107234	329206	80182.8
P62140	2.24113e+06	4.4753e+06	861334	1.11623e+06	3.97965e+06	2.78972e+06	7.8701e+06	850629	2.31352e+06	1.6935e+06	2.59164e+06	644723
A0A804HJB3	1.09694e+06	1.00209e+06	172300	532079	1.0905e+06	816943	1.33179e+06	159673	604497	307837	751061	59284.5
Q13823	1.7005e+06	479775	170533	2.34405e+06	1.9752e+06	5.20505e+06	3.37604e+06	603541	1.40003e+06	231504	939165	476521
O15020	435799	103304	47776.8	134126	158694	183082	579036	56905.7	131128	75563.5	52387.5	25297.4
Q9HCS7	2.52666e+06	639095	309481	1.43863e+06	1.10632e+06	2.05387e+06	4.99086e+06	324807	1.28777e+06	660021	618571	219977
Q96T88	1.46682e+06	1.23083e+06	513771	2.1503e+06	1.58013e+06	3.3931e+06	3.30905e+06	363944	1.0892e+06	317202	674896	166433
Q9NY93	2.36553e+06	1.69283e+06	399957	2.91825e+06	2.85642e+06	8.0862e+06	5.48758e+06	795066	1.2361e+06	552282	1.5348e+06	290393
O95251	1.74661e+06	954287	126306	2.89301e+06	1.06593e+06	1.82456e+06	6.26155e+06	213960	452965	292498	558959	72090.1
Q9NXF1	2.12648e+06	1.25829e+06	264683	2.55934e+06	2.94503e+06	2.76789e+06	5.10183e+06	653521	1.1091e+06	486498	1.26883e+06	413683
O95202	1.66883e+06	1.74271e+06	370499	526975	3.771e+06	2.51432e+06	2.50412e+06	970286	1.8487e+06	774296	1.68392e+06	604643
Q92878	912661	174121	140983	322831	155916	721125	1.05807e+06	99229.6	416138	287060	125958	108268
P51610	1.56114e+06	1.00659e+06	290711	775480	1.02952e+06	1.80556e+06	3.5533e+06	487815	1.03473e+06	973288	785177	443701
P26368	1.07458e+06	1.94775e+06	275212	6.89791e+06	3.00267e+06	1.65869e+06	5.86557e+06	609240	835870	745670	1.21172e+06	178415
P62136	1.07675e+07	2.07247e+07	4.02521e+06	5.14658e+06	2.36413e+07	1.2028e+07	2.1448e+07	4.02104e+06	1.0827e+07	6.94486e+06	1.04404e+07	3.17596e+06
P08238	4.31724e+06	1.19865e+06	183083	1.61782e+06	2.86999e+06	584883	5.97487e+06	295693	640370	1.45456e+06	1.1157e+06	397852
Q15269	1.0444e+06	1.7225e+06	170888	5.47643e+06	2.1496e+06	715852	2.52279e+06	550445	466570	678028	959769	187493
P49411	5.23963e+06	2.23493e+06	83792.4	3.81589e+06	4.22216e+06	1.86505e+06	1.8767e+07	698914	1.27067e+06	2.54075e+06	3.93481e+06	346713
Q15365	2.29119e+06	6.38725e+06	726068	1.26827e+06	9.66273e+06	2.35743e+06	7.02537e+06	2.18749e+06	3.01577e+06	1.47719e+06	3.90539e+06	1.05947e+06
A0A6I8PL42	2.31266e+06	283254	223885	1.84704e+06	168848	572283	4.56365e+06	75751	609934	395695	193313	119613
Q09028	6.86271e+06	1.21892e+07	2.23158e+06	2.84276e+06	1.59971e+07	8.21374e+06	1.77327e+07	4.67825e+06	1.05052e+07	1.7434e+06	8.26093e+06	3.87046e+06
Q96DI7	2.07371e+06	3.83639e+06	1.07494e+06	2.04801e+06	3.16046e+06	4.32805e+06	8.11673e+06	904401	2.33111e+06	1.3408e+06	2.51906e+06	570285
O15042	4.04604e+06	3.69041e+06	581351	2.15181e+06	5.92346e+06	3.6961e+06	7.53036e+06	1.07603e+06	1.79124e+06	1.25793e+06	2.65013e+06	309229
P62701	1.11344e+07	3.86444e+07	1.45603e+06	4.12479e+06	4.21157e+07	3.7967e+07	4.25634e+07	7.5538e+06	2.29049e+07	7.55142e+06	3.1482e+07	1.29687e+06
Q8N5C6	1.87907e+06	384076	172403	3.09725e+06	653363	1.54845e+06	5.40723e+06	169439	647719	437288	319401	94288.1
P38159	5.11068e+06	1.0143e+07	82727.3	3.74254e+07	2.35895e+06	2.33815e+06	7.2433e+07	193078	152765	388909	631161	112252
Q9P2D1	72336.7	49174	10932.7	707313	79486.8	472972	226810	17042.7	66233	19377.1	25591.2	19135.4
O15213	1.40883e+06	461245	531583	4.6832e+06	1.14067e+06	2.77206e+06	6.63902e+06	643344	1.59081e+06	74893.1	1.55932e+06	291350
Q99623	6.30882e+06	5.75237e+06	1.34737e+06	2.49326e+06	1.23615e+07	4.87469e+06	1.20839e+07	2.41644e+06	2.58026e+06	2.98051e+06	4.12742e+06	996451
Q02978	5.92669e+06	3.56813e+06	858139	1.36655e+06	5.18361e+06	4.23528e+06	9.86827e+06	1.40483e+06	3.41602e+06	3.99533e+06	2.12796e+06	785494
G5EA06	2.30027e+06	5.35304e+06	884310	1.88955e+06	9.07588e+06	4.05696e+06	5.40161e+06	2.55332e+06	3.38166e+06	1.60414e+06	4.06279e+06	1.88647e+06
Q8WVM0	3.84557e+06	1.09393e+07	748835	3.18041e+06	1.42998e+07	5.08819e+06	8.90901e+06	2.77521e+06	4.5386e+06	2.71328e+06	7.19517e+06	1.10662e+06
P36957	3.6357e+07	3.41468e+07	1.32851e+07	5.97294e+06	2.55182e+07	2.40422e+07	4.8223e+07	5.74428e+06	7.46743e+06	5.02207e+06	2.33185e+07	623627
E7ERS3	951367	710175	103433	2.36757e+06	1.18899e+06	794819	1.33284e+06	297257	326437	188810	632585	126179
P12270	362624	97229.7	64499.6	216144	196195	192607	453144	16994.7	177191	100674	82512.1	43755.2
Q9Y3T9	7.09941e+06	5.42257e+06	469985	4.3715e+06	1.0249e+07	5.19433e+06	1.18717e+07	2.093e+06	3.40111e+06	2.43055e+06	4.09336e+06	712340
Q9Y230	2.16229e+06	1.38861e+06	968036	954876	1.60617e+06	1.9716e+06	5.40521e+06	583916	2.12306e+06	590353	942957	903913
Q9NX58	888036	2.59215e+06	105547	1.03248e+07	3.47677e+06	2.48077e+06	1.63242e+06	525549	602871	536674	1.73913e+06	119594
P35232	5.31403e+06	6.11603e+06	1.20808e+06	752194	1.10139e+07	4.94166e+06	1.00644e+07	2.0715e+06	2.45228e+06	4.10673e+06	2.84837e+06	1.52572e+06
Q9Y224	1.91521e+06	6.78618e+06	846738	823298	7.72526e+06	2.15725e+06	4.09555e+06	1.75115e+06	3.01407e+06	1.98356e+06	3.14714e+06	1.07145e+06
P68133	59820.4	3.26651e+06	1.57169e+06	80363.2	5.39275e+06	3.43409e+06	196178	1.19335e+06	4.6804e+06	9690.63	2.4807e+06	1.18145e+06
P16615	990471	463830	187722	1.12971e+06	345778	317847	1.58588e+06	73170.2	212875	403491	162941	98977.7
P22087	1.22515e+06	1.0792e+07	851092	5.80358e+06	8.41948e+06	4.42251e+06	4.88008e+06	2.15941e+06	2.53766e+06	1.06679e+06	4.18278e+06	894884
Q13185	6.84665e+06	1.18492e+07	943153	1.1225e+06	1.06263e+07	5.20359e+06	2.75165e+07	1.36835e+06	7.21272e+06	4.14384e+06	8.10927e+06	886526
P42696	411704	838308	189324	5.83495e+06	978568	1.15722e+07	5.39116e+06	332072	362484	149746	525560	80389
P82650	3.31235e+06	6.71361e+06	1.07159e+06	8.95161e+06	9.62584e+06	5.4175e+06	8.64496e+06	2.59297e+06	3.32676e+06	1.98928e+06	4.50473e+06	1.53612e+06
Q13263	997161	686913	176753	295882	1.11677e+06	1.35617e+06	1.37552e+06	156637	398813	467843	743181	122512
P55795	1.4755e+06	975545	384582	975329	898994	2.0775e+06	3.87496e+06	204379	591727	370251	789602	81922.4
O75694	624347	20435.6	94713.2	259211	15304	205648	791513	7925.18	129279	397403	55923.4	54553.7
Q9UMS4	1.88471e+07	8.89779e+06	5.66007e+06	1.39462e+07	1.10373e+07	1.43282e+07	4.55351e+07	3.36124e+06	1.38077e+07	1.10368e+07	4.75816e+06	4.18385e+06
Q8IY37	1.07464e+06	436849	244955	1.49617e+06	565061	1.41849e+06	2.4115e+06	155435	636550	434487	309799	149617
A0A6Q8KRG2	1.19319e+06	403085	404308	528298	510053	1.30129e+06	1.21042e+06	142402	559080	197726	574228	137527
P07900	8.60302e+06	1.942e+06	498675	1.86033e+06	3.98758e+06	1.19211e+06	1.31868e+07	626662	1.35194e+06	4.5506e+06	1.8393e+06	761847
Q13428	1.32836e+06	1.50192e+06	204131	1.4521e+06	2.51078e+06	2.9541e+06	2.63973e+06	345302	751916	585803	1.0113e+06	89758.6
Q7KZF4	1.68344e+06	308205	228238	1.85682e+06	411423	1.76214e+06	1.56947e+06	68833.4	673123	427732	187981	124984
E9PK54	125457	294799	47232.3	143706	414761	201009	364819	101163	170354	145644	223282	34602.3
P31942	5.64682e+06	2.26522e+06	142145	4.61151e+06	2.0383e+06	5.97161e+06	1.64765e+07	287200	983409	2.16096e+06	1.79845e+06	75542.1
Q29RF7	535026	176775	6282.22	265678	371141	779464	906763	59049	229783	188739	166977	95443.7
P35658	364759	164802	102758	417628	305346	294244	541224	63526.4	216431	290385	256877	37065.2
Q13206	2.63707e+06	1.64323e+06	1.10084e+06	5.08383e+06	2.27927e+06	4.9565e+06	6.14539e+06	1.37887e+06	2.76043e+06	1.5391e+06	2.02015e+06	632232
Q96EY7	2.40373e+06	1.16746e+06	252450	882767	2.15316e+06	1.3981e+06	2.79325e+06	601988	1.30074e+06	940894	1.37256e+06	464303
Q13242	2.03768e+07	3.88152e+07	3.10696e+06	8.18808e+06	2.69657e+07	3.55451e+07	9.59019e+07	6.88105e+06	1.96531e+07	1.92296e+07	3.12777e+07	1.38242e+06
Q96HS1	9.41064e+06	2.79883e+07	2.17666e+06	4.64017e+06	4.66515e+07	1.71458e+07	2.61855e+07	1.04704e+07	1.29518e+07	8.91941e+06	1.61344e+07	4.09662e+06
Q09028-2
Q9GZL7	5.64141e+06	2.41702e+06	3.84164e+06	4.46567e+06	3.4701e+06	9.12909e+06	1.54468e+07	1.74028e+06	5.6448e+06	1.45865e+06	2.09363e+06	1.73012e+06
P13010	2.10507e+06	1.28375e+06	626056	920659	1.27859e+06	1.53894e+06	5.55823e+06	233490	1.57296e+06	1.48819e+06	739443	196246
Q9NVV4	2.66805e+06	3.12276e+06	659646	2.0748e+06	3.98177e+06	3.1192e+06	5.51795e+06	829555	2.20268e+06	1.36829e+06	2.93405e+06	441588
P14618	3.06863e+06	2.09885e+06	287531	1.17553e+06	2.31232e+06	1.85112e+06	4.00989e+06	732052	812231	1.24721e+06	2.30445e+06	232931
P05141	2.78883e+07	1.71072e+07	9.44453e+06	1.29586e+07	2.22805e+07	2.51986e+07	6.4185e+07	8.92148e+06	2.55839e+07	2.51239e+07	1.14136e+07	8.41089e+06
Q5JR04	931714	89514.4	207011	766354	176181	476936	1.39318e+06	55549.3	418709	335229	97946.5	63235.8
Q9BTC0	619737	525449	227549	2.71603e+06	777764	2.7888e+06	1.23167e+06	107464	358710	67128.9	424339	58678.9
Q9UKM9	5.15726e+06	1.56574e+07	2.09678e+06	1.46153e+06	2.19445e+07	1.31394e+07	1.87053e+07	5.25768e+06	8.00395e+06	3.1275e+06	1.25834e+07	1.44676e+06
P49756	737722	2.36054e+06	95633.8	3.80499e+06	2.44158e+06	714595	2.94818e+06	463224	893413	663259	906037	127632
Q7KZ85	396961	85419.9	90197.9	111838	156164	285276	328313	29356.9	118951	24706.1	58020	56424.1
Q9UJZ1	2.49771e+06	3.50813e+06	1.13862e+06	682747	6.84659e+06	3.15299e+06	5.27604e+06	1.50931e+06	2.70517e+06	1.40527e+06	2.3789e+06	1.62829e+06
Q9BVP2	1.94745e+06	2.98089e+06	648556	6.22949e+06	5.11298e+06	3.95012e+06	5.46978e+06	1.27727e+06	1.92961e+06	813468	2.77547e+06	390784
P56182	2.54181e+06	8.78948e+06	850143	3.47122e+06	1.7381e+07	1.1646e+07	8.32675e+06	3.6263e+06	4.19058e+06	2.51157e+06	6.13224e+06	911363
Q9HAV4	411045	141111	321934	266677	109784	914974	411255	141324	721682	209907	303608	213245
P18124	1.09796e+07	2.12171e+07	1.33281e+06	6.76687e+06	1.92958e+07	2.02986e+07	4.1882e+07	4.24231e+06	4.99386e+06	4.19894e+06	1.87245e+07	1.1977e+06
A0A140T9L0	168371	110708	83760.7	729643	164664	938616	1.11615e+06	125667	262105		385735	79890.8
O75489	3.17424e+06	5.73154e+06	1.52584e+06	1.55076e+06	8.53649e+06	3.3355e+06	5.86879e+06	2.26555e+06	3.37444e+06	3.31819e+06	3.69266e+06	2.46971e+06
Q9NV31	5.41646e+06	1.26044e+07	675308	543972	1.97076e+07	6.91859e+06	8.03015e+06	2.95276e+06	4.96999e+06	2.58196e+06	1.11022e+07	685451
Q96PK6-5	1.02728e+06	6.00159e+06	1.55139e+06	1.22271e+06	6.41146e+06	6.19794e+06	5.94554e+06	1.54677e+06	3.23863e+06	743963	4.35154e+06	564863
P09661	4.11475e+06	1.16995e+07	1.76424e+06	1.09301e+06	1.9745e+07	5.14918e+06	9.45952e+06	3.11845e+06	3.61238e+06	3.44865e+06	6.0616e+06	1.39522e+06
Q9H8H0	5.24623e+06	1.3436e+06	1.79346e+06	3.34276e+06	1.99341e+06	3.36144e+06	1.10181e+07	899307	2.17057e+06	4.0385e+06	1.39185e+06	1.34421e+06
P51532	722002	166696	42907.5	1.39755e+06	207558	605282	2.12311e+06	17694	126802	97959.6	98150.6	21236.6
Q1KMD3	1.88073e+06	1.19393e+06	679382	2.92452e+06	2.55735e+06	3.8406e+06	4.72921e+06	697268	1.34946e+06	464373	1.42292e+06	417354
O75934	1.18802e+07	1.69828e+07	6.69968e+06	3.65642e+06	1.86609e+07	1.1476e+07	2.19365e+07	8.12761e+06	1.06083e+07	7.98433e+06	1.11078e+07	5.37451e+06
O75400	7.71558e+06	1.78215e+07	1.02881e+07	4.67842e+06	1.42958e+07	1.60816e+07	1.40008e+07	8.12977e+06	1.72535e+07	4.98244e+06	1.29209e+07	5.20448e+06
Q9H6F5	5.51102e+06	619556	83176.1	3.78756e+06	622832	2.90607e+06	1.69993e+07	94970.4	419345	217120	252757	85001.5
Q03252	2.23469e+06	1.0028e+06	1.62629e+06	1.11634e+06	1.49317e+06	1.99993e+06	3.80271e+06	566231	1.47439e+06	891146	838542	655522
P61247	8.47494e+06	1.23782e+07	541585	2.89348e+06	1.93779e+07	2.12249e+07	2.09796e+07	2.2992e+06	5.67645e+06	2.39905e+06	1.33655e+07	745000
P35250	1.36287e+06	2.99048e+06	448300	580650	4.86614e+06	2.02929e+06	3.05234e+06	1.00095e+06	1.80606e+06	1.26008e+06	1.61947e+06	886549
Q14978-3	16743.3	197537	20167.1	14952.8	262226	119070	35069.6	64814.1	86244.9	3666.86	119764	17066.1
G3V5V7	82217.5	36347.6		15293.5	16561.7		157038
P50402	1.2541e+06	3.88215e+06	856538	656709	6.39618e+06	2.2369e+06	3.60408e+06	1.3156e+06	2.27895e+06	808941	2.70083e+06	701567
O14979-2	367513	35461.4		184762	182778		1.4967e+06			29969.8	43861.6
H3BNC9	2.8603e+06	4.35351e+06	69538.2	279261	4.9893e+06	2.02428e+06	4.87333e+06	545115	1.04339e+06	1.21805e+06	3.53812e+06	86467.2
A0A0A0MRM9	3.52597e+06	7.1487e+06	517351	9.68972e+06	7.17116e+06	3.3656e+06	1.10089e+07	1.99913e+06	2.71497e+06	1.22527e+06	3.40512e+06	560206
H0YFD6	2.3527e+06	505390	586735	788057	2.12705e+06	4.02756e+06	3.22079e+06	864534	2.48684e+06	526983	1.72697e+06	579185
P39023	1.5499e+06	1.18857e+06	139572	7.3689e+06	1.13709e+06	1.32422e+06	8.38779e+06	338060	391688	1.21704e+06	841503	166753
Q92922	855193	425357	57882.2	481559	666191	901296	1.39749e+06	101906	279198	311010	333458	59272.3
Q07065	476978	645841	112591	471423	1.26205e+06	900747	1.81976e+06	276018	188670	361169	505727	160484
O43491	663900	1.30344e+06	851245	412294	1.08226e+06	1.5895e+06	1.23945e+06	549046	1.22827e+06	648410	993285	368555
O00159	619089	347048	147459	803330	91005.5	748567	1.04347e+06	123886	429658	225419	78622.5	63961.8
Q5BKZ1	3.5902e+06	711636	111357	5.33486e+06	619140	1.01657e+06	1.20123e+07	159324	766233	203261	486981	70957.3
Q8N201	412860	88621.5	159554	202209	86991.7	440898	985154	24332.8	208416	368800	147335	44828.2
J3KTL2	1.74012e+07	6.44594e+06	202584	1.56418e+07	4.14128e+06	4.50251e+06	8.93596e+07	329523	1.35123e+06	2.19594e+06	2.27822e+06	125575
Q14103	8.89961e+06	2.85348e+06	288722	6.62982e+06	5.60747e+06	1.18117e+07	2.57332e+07	745222	936043	574615	1.80238e+06	199035
Q7L0Y3	2.84023e+06	3.42536e+06	412514	2.79231e+06	5.69733e+06	2.77589e+06	6.2994e+06	1.09399e+06	2.31121e+06	1.99259e+06	3.60691e+06	553703
Q14566	826552	122382	35225	562603	208789	1.60646e+06	1.06457e+06	30585.7	275799	522616	270476	403189
Q92797	387881	257731	60970.3	240850	362986	412577	569034	69908.4	310538	191015	200238	79320.2
Q9Y3A4	2.39491e+06	3.11195e+06	326167	3.4855e+06	2.15716e+06	5.24237e+06	1.19574e+07	385507	1.31591e+06	658536	2.63671e+06	60603.4
Q9H9B4	4.15573e+06	6.93189e+06	2.05506e+06	1.49576e+06	1.21472e+07	5.42718e+06	1.01752e+07	3.2169e+06	5.24555e+06	4.17252e+06	4.78815e+06	3.13247e+06
P24539	3.64007e+06	4.76684e+06	1.2512e+06	856109	8.26885e+06	3.39568e+06	6.82808e+06	1.75418e+06	2.59478e+06	2.63813e+06	2.92823e+06	1.22661e+06
Q16795	1.22819e+06	2.44216e+06	62463.6	493973	3.08427e+06	1.07832e+06	3.51421e+06	396513	944567	418147	974166	202009
Q68CP9	243422	270704	111509	87917.8	334479	815069	405332	62303	583651	120729	483185	49627.9
Q07666	1.32378e+07	850664	117869	7.75888e+06	751026	927208	2.68573e+07	24563.3	173256	115181	266634	15500
Q7Z3K3	516998	896446	349047	846453	932885	1.1479e+06	1.17837e+06	344177	447064	193756	405819	242559
P62805	1.89077e+08	3.47157e+07	1.35884e+06	2.40127e+07	2.36268e+07	4.62607e+07	4.89607e+08	2.91477e+06	1.41563e+07	1.75803e+07	1.25343e+07	2.49706e+06
Q9UKD2	2.60553e+06	8.87343e+06	165321	1.26065e+06	1.31124e+07	4.64546e+06	5.37044e+06	1.95876e+06	2.35626e+06	1.64382e+06	5.94463e+06	273755
P32969	1.93235e+06	3.82487e+06	74653.3	1.72778e+06	2.9947e+06	4.04548e+06	6.55841e+06	290853	1.6277e+06	946100	2.91646e+06	64524.7
Q13868	1.1174e+06	2.73452e+06	525045	456408	3.33036e+06	1.97016e+06	3.26312e+06	1.14578e+06	1.98897e+06	1.65684e+06	1.54131e+06	705328
P12277	3.19718e+06	577224	59113.6	275899	498053	123206	3.91317e+06	51017.4	148505	475189	384934	56826.3
Q13601	8.62978e+06	9.72057e+06	666762	6.76087e+06	7.11135e+06	1.4349e+07	2.73564e+07	874944	2.54876e+06	724716	9.21137e+06	255931
A0A2R8Y811	3.60214e+06	4.28834e+06	164647	1.26059e+06	4.29855e+06	1.4907e+07	1.53653e+07	404190	1.50063e+06	1.11947e+06	3.34626e+06	71855.1
P12236	2.44384e+06	1.20977e+06	847298	1.39906e+06	1.46812e+06	2.27795e+06	7.59838e+06	675689	1.91301e+06	2.20357e+06	833867	805217
O95831	2.03521e+06	1.24968e+06	269680	1.18477e+06	1.85514e+06	1.81324e+06	3.57728e+06	515299	1.38346e+06	1.07104e+06	885952	673015
Q6NZY4	708837	862228	192284	302835	770349	888123	587574	155448	346858	240122	578476	40506.6
P13804	948232	606274	112803	986601	1.21561e+06	702930	2.0305e+06	174828	333299	797422	1.09259e+06	198854
Q9NWH9	448847	1.20391e+06	167474	1.62341e+06	1.60603e+06	1.05266e+06	1.17355e+06	389997	465357	150245	620185	153025
P23396	6.62438e+06	9.48812e+06	2.10103e+06	2.73649e+06	1.38399e+07	1.0072e+07	1.69543e+07	3.26107e+06	9.79708e+06	6.61093e+06	5.13216e+06	2.32015e+06
Q9NRX1	3.12439e+06	4.15783e+06	415220	827274	4.02898e+06	4.72787e+06	7.26885e+06	878518	2.17698e+06	1.30069e+06	3.67726e+06	227673
Q96FV9	1.19516e+06	590483	1.05485e+06	652561	1.08718e+06	2.36899e+06	1.93378e+06	436839	1.89189e+06	559834	663895	505200
Q9HCD5	4.33306e+06	3.30077e+06	784109	2.48168e+06	3.81077e+06	6.29521e+06	9.27919e+06	884140	1.78782e+06	986411	2.15318e+06	176021
Q9Y3B7	1.22102e+07	3.48585e+07	1.38671e+06	2.07702e+06	5.26887e+07	1.49272e+07	3.42597e+07	1.01249e+07	9.92968e+06	9.33264e+06	1.89375e+07	2.64493e+06
F8VZX2	813994	1.58872e+06	239525	377031	2.44502e+06	866901	1.59388e+06	542328	769512	524413	939287	347840
Q99848	1.65176e+06	4.29362e+06	323523	8.7624e+06	3.93114e+06	2.17222e+06	5.20037e+06	783330	1.06328e+06	926029	2.49611e+06	265031
Q9NX58		49987.2		18385	219100	209910	31407.7	26876.8	25720.1	7595.33	98887.4	2419.64
Q3ZCQ8	4.01453e+06	6.98779e+06	940308	1.62709e+06	1.11707e+07	4.62773e+06	6.58604e+06	3.00071e+06	3.55908e+06	1.96467e+06	4.59596e+06	1.66309e+06
Q7Z2W4	569183	385978	336821	1.7378e+06	576502	1.7061e+06	1.25175e+06	116471	329531	86837.8	302076	50523.5
Q9Y5M8	1.77333e+06	4.49719e+06	1.2159e+06	266860	6.04841e+06	3.46873e+06	3.41794e+06	1.57389e+06	3.2258e+06	1.57997e+06	2.47785e+06	1.67551e+06
Q96T23	660659	458503	280151	268663	737170	617726	1.49905e+06	277976	420467	209911	337512	213082
O00763	6113.8	58541.8	22902.2	20588.7	86272.1	25925.2	4975.8	23229.8	36419.4	22757.2	15221.4	30415.5
Q13610	2.66303e+06	6.34517e+06	2.58532e+06	3.69926e+06	7.76983e+06	1.15317e+07	5.48071e+06	2.8184e+06	5.72956e+06	1.65565e+06	5.12317e+06	1.91295e+06
P26640	114218	28590.7	36619.2	71760.9	11834.3	877146	212977	2389.39	106382	26162.7	43921	33822.9
O14979	4.06297e+06	1.96822e+06	153827	3.12952e+06	3.60905e+06	4.56638e+06	1.79639e+07	283258	470671	495689	813016	114750
Q96E39	66386.9	46366.5		144299	14722.5		513730
Q8N8A6	3.05369e+06	2.26804e+06	1.2766e+06	2.85828e+06	3.54447e+06	2.44284e+06	1.02607e+07	836999	1.64753e+06	395760	1.30109e+06	427114
Q9Y2P8	3.87302e+06	1.60179e+07	2.12768e+06	2.49812e+06	2.45866e+07	1.07461e+07	1.12997e+07	6.36248e+06	7.14888e+06	3.14912e+06	1.3487e+07	2.39317e+06
Q09161	1.46684e+06	998801	101068	824913	2.29875e+06	1.48018e+06	5.38867e+06	505756	545697	412262	1.0499e+06	180193
Q01546	49695	28641.6					13721		3274.46	2247.6
Q5QNW6	4.53646e+07	2.41673e+07	1.39911e+06	3.59127e+07	2.03295e+07	5.21105e+07	1.41765e+08	2.40004e+06	7.6689e+06	7.37778e+06	8.18196e+06	2.19571e+06
Q8WWY3	1.94155e+06	106537	235222	587355	493483	1.90115e+06	4.08256e+06	128868	312175	267639	413112	94895.7
Q13838	6.47456e+06	3.22348e+06	921699	4.09602e+06	4.31314e+06	3.60501e+06	1.53642e+07	1.14079e+06	3.57364e+06	1.99326e+06	2.44427e+06	970700
Q99880	111170	7828.86	701.01	91727.5	98952.6	10141.8	301722	9283.79	7665.47	19826.3	27724.4	2447.28
Q9UJV9	2.86089e+06	1.32674e+06	247706	2.91285e+06	2.11461e+06	1.6045e+06	4.5531e+06	343274	701463	386919	1.339e+06	95063.3
Q68CQ4	1.31911e+06	850036	812945	922606	1.828e+06	3.02105e+06	2.25202e+06	175090	636630	477205	2.03093e+06	539309
Q8N163	663632	127621	67537.6	102827	220418	818035	749020	53310.9	94223.2	188758	152760	33998.8
Q9GZS1	3.65368e+06	6.39776e+06	1.73404e+06	1.99114e+06	9.43375e+06	8.1829e+06	6.47463e+06	2.39273e+06	6.4243e+06	1.54607e+06	4.16711e+06	1.70823e+06
P42167	641601	1.03486e+06	234883	592779	1.05506e+06	964961	1.62554e+06	182469	563851	265398	690430	79700.6
O00148	773556	130471	95135.2	572177	192476	522237	2.05518e+06	46357.9	348063	186071	69974.5	99351.8
O75367	697858	828683	50237.3	2.80339e+06	1.105e+06	1.4098e+06	5.76067e+06	165252	302627	581948	503169	86763.1
Q16778	696408	357761		392255	77108.5	980898	3.82791e+06	13725.1	95034.1	80069.2	29995.4	8705.11
Q13573	5.18786e+06	1.19025e+06	876691	2.12808e+06	1.40117e+06	3.46313e+06	1.0547e+07	349463	1.32183e+06	1.39513e+06	1.32126e+06	243209
P28331	1.70329e+06	859551	371700	1.10191e+06	2.07852e+06	1.15552e+06	3.11674e+06	460521	1.28648e+06	896563	956996	550637
P62424	1.08706e+07	1.12515e+07	295077	9.71701e+06	1.04036e+07	1.97623e+07	5.26895e+07	1.52285e+06	2.9078e+06	1.62177e+06	6.73047e+06	248110
Q9BQ04	5.66595e+06	1.21282e+07	2.72763e+06	3.61067e+06	1.08214e+07	9.31873e+06	1.50134e+07	3.00644e+06	6.99069e+06	3.96521e+06	9.20459e+06	1.05235e+06
Q68E01	396809	44924	22147	128461	142475	421263	433084	20037	205933	58387.9	70206.4	41178.2
Q969X6	3.60403e+06	2.32132e+06	163436	2.30446e+06	3.33082e+06	2.50015e+06	5.01985e+06	4.59475e+06	1.77983e+06	810484	2.11867e+06	195673
Q8TAQ2	69725.1	24749.9	4715.28	111546	26245.4	161637	160387	7733.82	39927.1	41298.1	63251.8
Q7Z7K6-3	4.26213e+06	2.80328e+06	619305	6.65338e+06	840329	2.2382e+07	2.73693e+07	261567	853680	813167	1.57042e+06	40625.3
Q5T9A4	206801	14531.4	13462.3	63102.1	22239.4	92230.9	239274	8507.02	26093.6	19429.3	22592.9
A6NHR9	308807	368548	361904	140453	398136	317731	615342	255486	296406	84888.8	313794	297379
Q8NI27	699778	449471	123550	850783	736206	923725	1.08764e+06	118345	327390	201558	274318	120885
Q7Z7K6	60085.5	68294.5	8760.5	350320	10040.8	1.14098e+06	2.15084e+06	20307.5	3893.37
F5H2F4	1.6056e+06	1.56946e+06	1.41059e+06	675153	2.61242e+06	1.93614e+06	1.51199e+06	1.53426e+06	1.4797e+06	435377	1.2564e+06	842141
Q12769	175628	192353	10382.7	592252	594315	161738	404252	54114.6	102128	104574	96288.7	40470.3
P13646	65170.6	460966	201970	9415.84	56643.9	189590	385915	22412.3	60652.8	148432	41099.5	26826.4
Q16643	688458	508571	241949	135512	231613	242317	1.38356e+06	18205	259096	425336	112741	42882.8
D6RBZ0	7.89291e+06	4.62755e+06	352211	6.98263e+06	7.55823e+06	1.7279e+07	2.92497e+07	995903	1.28435e+06	1.19135e+06	2.27158e+06	314153
O14646	74434	60911.9	8552.85	775505	32733.9	428113	565440	27718.5	69280.1	38506.5	26177.6	15269.2
Q96BK5	103243	163263	22776.9	585597	108495	3.68734e+06	637311	18225.9	13945.4	83505.2	54271.6
P40937	1.68682e+06	1.41062e+06	139096	936562	1.58767e+06	800334	3.47397e+06	309764	839045	1.80698e+06	438600	451720
Q12797	998861	315440	116149	1.49863e+06	537417	2.78038e+06	2.51188e+06	98653	282811	302808	626269	37520.9
P05387	568332	3.1502e+06	97818.7	749169	5.43552e+06	737811	2.85885e+06	1.66939e+06	665998	1.39424e+06	1.90498e+06	793482
Q9NS69	2.73006e+06	2.29647e+06	401104	512079	3.44472e+06	2.31548e+06	3.75517e+06	1.17725e+06	1.50442e+06	1.64841e+06	2.13721e+06	1.10306e+06
Q9Y2J2-2	531226	324739	288345	203552	236794	836868	728155	98777.3	414993	232265	278279	55291.1
A0A669KB89	536527	377789	147110	212835	1.15162e+06	682353	671341	242005	348662	195519	443296	179857
Q02413	752339	293900	1.07092e+06	331846	622607	1.42798e+06	1.24402e+06	521341	999533	1.01254e+06	1.29116e+06	1.06901e+06
Q7Z6E9	80923.4	390539	30887.6	493747	289325	101582	369370	30103.4	46899.2	25865.4	133916	8467.26
Q15007	1.02039e+06	2.0164e+06	192083	459577	1.88029e+06	699911	2.06011e+06	557928	809969	475517	1.12617e+06	327942
A0A7I2V535	1.05816e+06	377226	125581	665691	690406	1.19715e+06	3.94162e+06	162544	317933	164178	273094	107445
P49790	592167	110169	91164.7	136395	168537	939020	1.15756e+06	48576.3	171100	18324.4	120105	35281.2
Q53GQ0	2.69958e+06	3.15365e+06	355286	614688	4.79824e+06	2.38824e+06	6.54911e+06	1.04293e+06	2.33529e+06	2.07456e+06	1.93892e+06	577184
Q16777	1.69043e+08	3.49459e+07	4.71521e+06	2.80084e+07	2.98147e+07	5.96022e+07	2.8259e+08	7.21659e+06	1.9777e+07	1.01543e+07	1.85388e+07	5.18644e+06
P67809	993425	788064	31330.4	4.62012e+06	472879	1.61186e+06	5.35252e+06	58124.8	141603	70371.8	197098
P40938	764532	2.8457e+06	378229	239591	3.81604e+06	1.6348e+06	1.85205e+06	762715	1.3817e+06	985362	1.33546e+06	424130
P42166	2.12317e+06	2.59358e+06	805988	1.07476e+06	2.67599e+06	2.83303e+06	3.90445e+06	349078	1.53875e+06	335490	1.84015e+06	142122
Q9H2P0	453020	307222	84897.8	94927.3	318545	826045	1.04272e+06	65640.5	131665	132741	274478	17815.2
O95232	874838	2.28903e+06	49304.7	725529	2.73164e+06	282982	2.70181e+06	386511	334509	703206	944887	120895
Q9BSC4	1.48964e+06	467333	72402.7	4.21998e+06	519996	413757	3.69322e+06	154277	315753	556755	218647	83526.7
P62081	3.4438e+06	9.73414e+06	341598	1.05559e+06	7.7745e+06	9.15647e+06	5.90687e+06	1.11134e+06	3.80808e+06	1.2261e+06	6.32471e+06	204002
Q9NQZ2	1.94548e+06	1.12641e+06	109264	2.05685e+06	2.4556e+06	2.31903e+06	5.56213e+06	433694	453947	155437	1.06789e+06	78423.5
O60841	72649.2	41417.3	16715.3	577474	100998	133455	14291.6	86857.1	119752	49395.8	62080.4	7586.27
P04406	260003	667805	73304.3	641599	877336	243341	1.18718e+06	129851	216909	558276	416941	141919
Q15738	1.94347e+06	2.33939e+06	1.32526e+06	774169	3.70086e+06	3.58786e+06	3.77797e+06	440142	967362	1.54572e+06	2.33838e+06	1.11138e+06
E5RI99	1.62499e+06	1.45519e+07	760150	1.00306e+06	1.81235e+07	9.20753e+06	1.24631e+07	3.31923e+06	5.79614e+06	3.44597e+06	9.46392e+06	872653
P12235	1.27734e+06	647660	41719.9	505739	633727	321882	1.51967e+06	108223	226052	502449	272489	51711.8
P48047	5.82847e+06	1.16051e+07	2.7243e+06	879173	1.81646e+07	7.35988e+06	1.3423e+07	3.72649e+06	8.12707e+06	7.01393e+06	7.74829e+06	3.35573e+06
Q9BUQ8	1.32641e+06	478634	110760	3.58369e+06	717683	618016	2.50228e+06	238330	467449	380926	373174	160847
Q15050	791929	1.64138e+06	232602	2.88171e+06	1.58469e+06	1.48639e+06	1.60394e+06	152911	347606	320570	1.25354e+06	28144.4
A0A0G2JPF8	1.4304e+06	694332	116105	1.09078e+06	967804	1.01559e+06	3.11131e+06	276194	498175	357656	749822	83609.6
A0A0B4J1V8	1.17927e+06	775438	70731.7	5.22016e+06	1.5304e+06	1.05611e+06	4.83501e+06	264611	281901	478240	835642	61408.8
Q86UE4	224906	454787	120320	4.82395e+06	415964	2.37405e+06	607994	122805	45115.7	51846.1	279400	57666.8
P16403	5.60115e+06	1.9676e+07	1.43737e+06	3.17134e+07	7.8268e+06	6.08812e+06	2.36534e+07	1.41606e+06	2.46523e+06	2.55653e+06	5.06502e+06	429954
H0Y993	1.39056e+06	1.40561e+06	24163.7	2.99995e+06	1.49103e+06	2.47211e+06	5.43461e+06	158004	286088	393927	874870	62468
Q9BW27	1.34289e+06	320567	169774	412757	358820	533194	2.2688e+06	130888	468342	839388	190245	199204
C9J2Y9	432133	43473.3	47870.4	65191.8	23527.8	228245	566115	6278.11	108830	107957	30897.6	33272.2
P14923	542834	482992	330523	211151	873856	883255	610371	305428	924667	360354	696630	553577
Q9NQS7	5.2664e+06	644637	178218	2.41453e+06	798191	2.14802e+06	1.15099e+07	301767	532841	178519	955408	67009.3
Q13151	3.46316e+06	2.41455e+06	97186.1	5.93187e+06	3.12861e+06	1.20239e+06	1.6898e+07	330874	598992	271678	1.402e+06	99953
Q10567	60739.4	43784.9		24871.3	82799.9	28635	54906.2	12645	18124.7	16136.5	22375.8	9841.91
Q9NWT1	62145.3	73560	3929.83	1.22495e+06	40155.4	51001	352789	20360.8	24251.3	14693.2	39341.8	13413.3
P25205	508437	117580	26233.3	631734	267097	487226	1.63165e+06	8416.28	143363	246987	172379	62377.5
Q9Y3B9	4.40884e+06	1.34254e+07	1.18069e+06	997774	2.1772e+07	8.79183e+06	1.19879e+07	4.49503e+06	6.34847e+06	2.49222e+06	1.00514e+07	1.29558e+06
Q12874	2.33554e+06	4.15339e+06	2.85879e+06	1.02474e+06	4.2859e+06	3.62377e+06	4.44379e+06	2.41044e+06	2.98891e+06	1.23691e+06	2.87553e+06	2.19812e+06
O75306	823531	2.21072e+06	410030	727560	2.87655e+06	1.67581e+06	2.48642e+06	557197	1.3256e+06	703624	1.39857e+06	422818
P56537	3.49775e+06	6.61768e+06	4.2492e+06	2.54936e+06	8.47029e+06	1.40863e+07	1.36303e+07	3.84716e+06	7.02437e+06	6.26243e+06	4.48264e+06	3.68085e+06
A0A0A0MS59	532669	221689	321218	235315	264513	337486	2.11773e+06	19319.2	43089.4	1.20645e+06	179683	160186
Q00577	341218	1.87678e+06	58219	270121	1.79476e+06	902656	1.08948e+06	387447	749333	155441	1.51993e+06	58913.3
Q92576	185336	83386.7	406354	531339	170346	666500	741213	72138.1	373697	178447	123719	68913.5
P13639	776022	125563	47185.3	186769	243862	63795.9	990026	41971.4	116259	118399	124526	29227.4
Q02878	2.20745e+06	3.25954e+06	166767	6.49948e+06	3.6481e+06	2.71771e+06	8.25533e+06	862822	651996	969384	2.70305e+06	305416
C9JZR2	533662	293142	183071	261808	673579	856450	969656	89894.1	403462	214378	449404	67406.5
Q5XKE5	27266.3	177123	21713.3	12802	316139	34464.9	41314.3	38732.1	69488.5	28494.3	71826.8	12294.2
Q5SSJ5	1.54921e+06	617896	68074.8	2.99431e+06	1.04717e+06	2.37005e+06	3.43781e+06	116641	353696	101043	1.01234e+06	5040.77
Q96A72	3.09898e+06	1.1969e+07	1.24373e+06	1.12488e+06	1.68507e+07	5.93717e+06	9.80537e+06	4.21601e+06	4.77847e+06	2.92065e+06	8.2529e+06	2.26573e+06
Q96GD4	1.59752e+06	4.84089e+06	384579	1.0592e+06	4.58472e+06	1.96667e+06	4.61443e+06	909891	2.29594e+06	1.22953e+06	2.08624e+06	467912
O95373	274856	31051.7	49413.2	279125	101240	97985	417793	72873	113118	134839	68974.9	76645.8
P78332	423063	40040	25720.3	716197	20689.6	543963	1.31363e+06	14518.1	84714.6	39638.6	36841.2
Q53F19	1.95818e+06	880353	240346	1.15201e+06	891619	2.38361e+06	3.61419e+06	193504	331990	754680	681935	164465
Q9UBU9	1.14307e+06	253325	184888	1.6864e+06	382934	946722	2.81845e+06	90313.6	323816	188121	176740	86542.9
Q6RFH5	1.04642e+06	1.26671e+06	896475	601476	2.78045e+06	6.36546e+06	3.65502e+06	453596	883421	227826	1.80145e+06	141278
Q93009	434144	151485	68388.7	303567	74147	438397	615203	27808.8	330765	198617	92279.7	33309.4
P23246	1.39836e+06	1.61916e+06	401856	9.61905e+06	1.91775e+06	1.22819e+06	5.6367e+06	489570	1.08191e+06	720549	1.06761e+06	180621
Q9UQR0	937489	1.14686e+06	242265	1.18711e+06	1.2186e+06	1.94865e+06	2.52286e+06	270374	1.79003e+06	161056	1.4869e+06	214387
P54136	869399	244377	348511	227889	723453	705586	1.25794e+06	185537	349754	582330	270097	152590
P63104	1.47965e+06	485668	48491.6	51951.8	801710	87411.4	1.8668e+06	93591.7	126016	662940	378438	127318
P78346	519762	912996	131456	381710	511825	529193	2.15737e+06	156208	505550	834226	271958	163155
Q8NEJ9	2.25413e+06	2.58747e+06	222751	1.91393e+06	4.37556e+06	3.34923e+06	7.15516e+06	1.10851e+06	856892	579226	2.07402e+06	421542
P05787	70969.5	6857.86	54512.8		135006	152131	110122	34841.9	71507		90033	22637
Q13523	1.4364e+06	1.75426e+06	409603	1.78777e+06	2.96943e+06	1.15077e+06	3.64696e+06	601450	891869	1.22385e+06	1.04643e+06	480019
P22695	419253	807902	328755	218935	1.38127e+06	613582	1.36384e+06	262481	866852	248948	538602	452080
J3KPG5	52722.1	40211.3	6573.68	564235	60577.5	377597	253479	2473.07	34967.8	2542.55	24534.3	11953.5
P51398	1.19353e+06	2.51855e+06	326766	701421	4.12945e+06	1.71942e+06	2.51651e+06	729554	1.46949e+06	654995	1.7342e+06	392367
H7C3W8
P35221	50558.2	176985	38514.8	30675.4	239616	261246	155411	70379.2	237359	63323.7	192792	46242.9
A0A7I2YQU0	2.44079e+06	6.30107e+06	753948	3.3886e+06	4.85251e+06	3.27336e+06	7.02135e+06	857940	1.99033e+06	1.24133e+06	1.76312e+06	485598
E9PC52	319542	745686	152203	52253.7	906356	467983	920796	285342	484236	80025.6	409025	192215
Q9BUJ2	2.32913e+06	662938	229961	3.90984e+06	1.69321e+06	1.5015e+06	7.89379e+06	529878	1.1358e+06	1.16585e+06	942302	224615
P56192	1.44158e+06	1.02327e+06	622547	899476	1.56316e+06	2.14998e+06	2.32981e+06	356297	899790	683018	796898	259067
O95696-2	4.49947e+06	2.21265e+06	1.39624e+06	1805192	3.70103e+06	7.51986e+06	9.6275e+06	2.24772e+06	3.72636e+06	2.10674e+06	4.34543e+06	986671
Q99714	142316	485393	18630.8	132148	750222	290336	836974	245608	213433	369433	525264	200512
Q15022	736077	292850	102869	660985	380517	1.29473e+06	1.86484e+06	87939.6	240362	169140	287659	22101.4
P36578	1.83775e+06	1.72396e+06	48385.8	2.31916e+07	951089	1.78644e+06	1.6783e+07	101285	204146	309498	685708	43288
O95347	413830	56160.4	113950	67344.2	23832	64302.1	196693	39507.8	31751.3	66977	12846
P33991	266207	19755.9	30335.7	223801	331970	369730	583008	71656.4	202883	124688	190145	55022.5
Q96A33	2.37922e+06	353285	452171	293091	577271	1.87287e+06	3.17841e+06	236439	570107	409874	620954	220199
P62195	115913	182965	117404	60698.8	177413	81527.9	468595	87091.8	108181	217986	113925	96026.7
E9PDF6	155543	14007.8	13757.4	224652	50282.8	158698	4.61473e+06	9338.04	70969.7	55298.5	30913.1
O43175	1.26781e+06	366072	76682.8	236554	833191	237884	1.86112e+06	162682	293885	410401	390143	167762
Q14152	377124	373683	33189.3	313911	334080	239809	644963	87378.1	93047.6	120619	187056	25119.5
O14654	1.20047e+06	1.00592e+06	158877	556430	1.41165e+06	1.01996e+06	1.77418e+06	303146	361178	237651	639846	115218
Q5T280	789876	675345	111867	946075	1.02541e+06	2.70011e+06	2.94571e+06	160009	378776	98796.1	410910	54151.7
Q92665	2.46888e+07	4.93279e+07	2.00458e+07	1.14243e+07	5.83796e+07	3.96725e+07	4.67386e+07	3.30887e+07	2.93155e+07	2.95167e+07	3.95239e+07	6.46883e+06
P08727	24410.9	103766	90125.6	79197	265115	164505	252178	42301.7	124455	38936.7	142880	75179.2
Q9Y5Q9	163720	9661.02	52447.6	36698.3	13574	50732.3	198393	3494.44	46584	122255	6321.45	3066.57
Q8IUH3	2.39833e+06	2.29322e+06	3.42731e+06	320159	4.74852e+06	5.95442e+06	4.03941e+06	2.71363e+06	6.65524e+06	1.11424e+06	4.48421e+06	2.10922e+06
Q92979	2.38776e+06	2.44293e+06	733224	590369	1.84125e+06	3.65804e+06	7.44291e+06	1.38181e+06	2.44714e+06	1.98093e+06	1.88075e+06	692727
Q6PL18	230388	182470	13216.2	400189	336515	396952	743738	38796	61927.7	69825.7	98977.2	19880
Q7Z794	128455	42006.2	89193.6	64138.1	80017.6	439488	127802	49544.8	26807.9	196294	43258.1	34166.1
Q6DKI1	5.94633e+06	8.90723e+06	429642	1.08842e+06	1.00229e+07	8.32291e+06	1.3285e+07	1.45622e+06	3.52138e+06	1.91899e+06	7.81231e+06	329618
Q8NHQ9	362553	217317	38946.6	651761	270120	486351	1.02388e+06	88139	285364	102085	116214	68243.8
O15446	66018.4	116503	74648.3	2.11139e+06	80255.7	1.78829e+06	96711.9	38170.5	59849.6	21364.1	49939.1	13865.4
Q99496	1.13398e+06	1.27545e+06	154069	881154	1.09783e+06	896788	2.58001e+06	130623	331542	314333	702855	39133.1
A0A7P0TBA9	943867	933591	194557	783142	1.14868e+06	902666	2.14242e+06	217152	579776	424376	760245	121172
Q13148	1.67389e+06	2.20192e+06	716514	1.07021e+06	1.83413e+06	2.58049e+06	3.97388e+06	509421	1.71031e+06	600803	1.7529e+06	167162
A0A804CDA6	129060	30651.5	25445.3	74963.3	16590.5	43341.4	155598	4503.81	29708.2	28630.8	16460.5	4614.61
O43818	655240	497468	155792	1.70844e+06	682264	981605	2.25641e+06	176190	558651	409798	369515	97767.7
Q6PJT7	738501	948679	201290	645936	1.89404e+06	1.11135e+06	1.84007e+06	354613	520047	124467	1.08638e+06	103472
O00411	497015	44296.1	7272.78	222579	19662.9	408504	344690	14342.3	105180	85739	35167.6	7742.69
Q5JWE9	2.15976e+06	3.28679e+06	630766	866221	4.55279e+06	2.00895e+06	5.28334e+06	998516	2.13686e+06	1.38195e+06	1.48657e+06	910643
Q9BQ67	1.9743e+06	2.60921e+06	482846	1.24708e+06	4.30871e+06	1.85533e+06	4.14684e+06	887379	1.59637e+06	1.14873e+06	2.19754e+06	408951
P08579	1.37951e+06	3.29514e+06	451976	925520	3.80003e+06	2.27397e+06	3.04228e+06	960747	1.11484e+06	1.00701e+06	2.46712e+06	243358
P62913	376862	1.99404e+06	175727	89526.6	2.49048e+06	1.46111e+06	678784	561712	874781	203968	1.41657e+06	248188
P55884	177159	52327.5	33204.1	103632	200496	147566	206534	16717.4	11929.7	84377.6	29963.7	11220.4
Q15120	494004	2.58775e+06	305990	579359	1.61644e+06	949980	1.09905e+06	599047	897859	287560	1.75981e+06	152285
Q9NX24	5.65127e+06	2.77307e+07	2.33419e+06	1.34604e+06	3.45012e+07	1.41161e+07	1.47839e+07	7.15445e+06	9.49445e+06	5.29259e+06	1.82193e+07	2.23455e+06
P62258	3.07217e+06	1.31323e+06	135974	726193	1.8668e+06	385097	3.73201e+06	303492	478577	1.54517e+06	789779	320281
Q5BKZ1-3
O00505	1.39203e+06	711774	197747	412201	1.59249e+06	896464	2.02564e+06	363454	660454	378643	886823	422196
Q8WXI9	661793	630481	90661.8	233492	1.06641e+06	566906	1.08454e+06	162085	248676	45214.9	807705	24261.4
Q13111	1.49187e+06	1.99492e+06	182726	1.25683e+06	2.41792e+06	1.11917e+06	3.15456e+06	341891	1.35069e+06	271808	1.44733e+06	189614
J3KN16	22769.2	95491.6	1.46734e+06	57849.3	57387.8	1.49678e+06	25867.6	67893.2	2.43527e+06	40882.8	269123	701545
P16402	10773	256431		109639		7790.31	53948.2
Q14126	291648	566630	282776	141388	979261	714138	635109	249584	565200	174253	445419	225225
Q5SRN1	1.45418e+06	46292.9	219137	1.09123e+06	155774	363208	3.85057e+06	50193.1	335646	600370	63467	40131.8
P27708	102744	6384.04	67095.5	258629	16440.1	202261	177730	2847.98	70930.5	43164.9	29738.2	22929.6
Q96G21	3.01681e+06	6.84016e+06	461603	1.41633e+06	5.85913e+06	4.49994e+06	8.08138e+06	1.02579e+06	2.0281e+06	929800	4.6438e+06	241183
Q9BZ95	357583	39246.8	22711.3	749806	52295.9	1.21512e+06	1.96142e+06	17688.9	51735.7	29755.4	33114	9964.66
P04844	225772	57062.2	17212.3	311176	106145	45663.2	502983	16725.4	33152.8	164398	31844.4	49192.5
A0A7I2V5Y5	181600	36990.1	53986.2	959237	97269.5	209712	827474	25667.3	54991.2	20340.4	37589.9	11527.5
Q5JTZ9	406906	47502.5	18084.7	188240	667681	157876	389529	368116	239293	92595.9	368923	15004.9
Q07021	3.46582e+06	4.1744e+06	770822	1.68408e+06	7.24202e+06	1.94882e+06	6.75924e+06	1.71077e+06	2.04929e+06	2.17285e+06	3.83482e+06	1.05493e+06
P46781	5.0051e+06	2.75469e+06	187031	1.59602e+06	2.62472e+06	2.85557e+06	2.53407e+07	459500	799544	1.13231e+06	2.66583e+06	123696
P08865	1.14002e+06	416284	73230.9	108767	1.00525e+06	381959	1.72965e+06	109845	249350	385094	240986	147597
P78371	332453	99401	39516.6	122684	206443	28287.9	711975	29449.8	78987.8	121615	95785.3	31313.2
Q8WWK9	822237	1.42234e+06	355096	775896	1.62832e+06	1.15872e+06	2.13395e+06	256611	791844	267224	1.33094e+06	129365
Q96AG4	5.49755e+06	679354	228974	2.21058e+06	603157	4.84064e+06	7.1002e+06	78961.5	306788	258219	553788	76682.6
P37108	2.54662e+06	7.65658e+06	489677	511531	9.47756e+06	3.16307e+06	9.30033e+06	1.7332e+06	1.90971e+06	2.07782e+06	6.18258e+06	336705
B4DXZ6	98753.8	65068.7	7294.75	841001	65481.7	109743	570981	14961	81187.3	28570.1	26614.8	15070
Q8IWA0	318943	211542	161004	1.53405e+06	551980	290785	744006	95442.3	378775	167875	197520	133693
Q6KC79	189128	46616.6	24306.9	179178	139645	235507	472006	13030.6	88915.2	66470.3	42152.1	21262.9
P62269	6.93285e+06	3.4259e+06	204555	516660	4.58815e+06	1.21318e+07	1.27474e+07	562780	1.41687e+06	1.3441e+06	3.2565e+06	270397
P36542	5.5657e+06	7.77268e+06	1.75444e+06	1.61917e+06	1.01493e+07	7.13872e+06	1.35058e+07	2.31209e+06	4.59509e+06	5.1628e+06	3.95623e+06	1.69845e+06
Q9NXV6	144471	179983	29198.8	101897	321951	287692	746185	51561.3	152263	82343.1	202853	25466.9
Q9BYN8	868399	1.33869e+06	13202	203823	1.77423e+06	488610	1.40561e+06	269461	217772	409474	1.19617e+06	47518.1
Q9NQT5	941924	2.5629e+06	334417	650353	2.44674e+06	2.28396e+06	2.19877e+06	452828	1.18915e+06	607973	1.80092e+06	140728
Q12873				42958.8			8081.73
P62913-2	5.93319e+06	3.11647e+07	4.06281e+06	1.34616e+06	4.77623e+07	2.18804e+07	1.3894e+07	9.60334e+06	1.63917e+07	5.4101e+06	2.23411e+07	3.62797e+06
P19013	42418.9	172904	23565.8	34695	95818.9	30707.2	120730	14624.7	6718.11	13834.6	16266	5925.42
Q53HL2	2.89993e+06	752957	199150	1.30964e+06	676114	1.16344e+06	6.77638e+06	67669.1	410531	1.6845e+06	320688	239078
A0A7P0T9J6	757998	617642	141738	373041	1.07263e+06	799087	1.1299e+06	302539	662522	263411	509762	218439
P52701	426960	57789.7	62563.4	683202	88573.5	271791	828390	6035.54	87543	76239.2	54149	16588.6
E9PC15	1.53614e+06	1.52218e+06	580780	1.02254e+06	3.34274e+06	2.72931e+06	3.16163e+06	769798	1.72423e+06	773976	1.55517e+06	524647
Q9NPF5	1.51683e+06	425594	276794	362246	789839	2.18268e+06	2.41128e+06	202198	583406	174456	798757	77065.5
O43159	125082	923033	13926.4	1.1035e+06	1.40851e+06	209631	432376	141756	72654.6	111394	458855	17194.1
Q5VT52	586448	386154	109203	205933	601573	530978	961830	135785	218804	216261	333969	91090.9
Q32Q12	850497	3.75342e+06	251218	371931	5.86236e+06	1.23967e+06	2.80594e+06	1.03445e+06	1.13684e+06	1.68031e+06	2.15772e+06	637064
Q99666	7428.24				3346.36		15411.2		1985.32		1783.64
P54886	441967	42885.5	47357.9	742186	100526	263511	1.55644e+06	22605.8	104373	304805	65635.6	16338.8
P10412	209920	1.5475e+06	24367.2	1.76864e+06	300046	12201.4	344957	30688.7	185910	112346	242341	35932.4
O75431	914054	2.10051e+06	152163	197651	3.53809e+06	718402	1.80655e+06	565984	601831	460288	1.07431e+06	320331
Q13123	365138	273452	26483	1.72332e+06	379479	1.95658e+06	3.77614e+06	13907.2	120546	73131.8	216477	13625.6
P17987	247260	52596.8	24404.2	63370.7	75747.6	70690.6	348475	27813.8	76015.8	108507	39278.8	13733.2
A5A3E0		17759.7			106088	21700		19032.1	11699.6	33111.4	39083.9	7696.56
P55084	1.33431e+06	1.29707e+06	356938	1.41528e+06	2.58185e+06	1.43875e+06	4.45219e+06	410423	1.27351e+06	403331	1.10827e+06	320726
Q9Y3A2	1.64735e+06	561051	73439.6	583373	884802	3.19189e+06	6.16544e+06	113423	254998	115081	632302	34248.1
Q9BPW8	1.19234e+06	2.51764e+06	50189.6	489846	4.26521e+06	1.09519e+06	4.5796e+06	692784	982346	886278	2.95954e+06	255412
Q5JPE7	189698	56350.4	26324.1	158266	95202.2	121595	393065	16565.5	40056.6	129489	24020.7	21240.1
O14647		8130.42	5563.07	244076	3894.48	120600	18898.3	3432.67	11511.4		6124.68	7551.21
P27348	672747	292165	27683.7	44529.7	517158	61783.2	909369	84992.4	135466	406649	229483	88743.1
A0A087WVQ9	3.1342e+06	1.27932e+06	314313	1.04743e+06	2.62911e+06	913935	7.71272e+06	541228	881599	1.10875e+06	1.22133e+06	227327
Q9Y3D9	721466	1.32968e+06	145849	64367.6	2.04011e+06	636213	1.06862e+06	299981	521558	454824	725757	151551
Q9BXY0	1.40851e+06	2.31894e+06	256503	1.47325e+06	2.33096e+06	4.63669e+06	4.59211e+06	519544	732960	353650	2.45949e+06	94220.2
F5H8D7	680294	664370	8215.46	547272	985769	553466	1.73541e+06	44510.9	103723	607895	443984	14428.2
A0A2R8Y7Q1	131778	21251.4	9420.65	122002	36591.3	121341	243941	11060.7	32425.2	17671.8		22407.4
P60842	669853	287667	6788.48	178835	318729	55585.7	1.66711e+06	35508.6	34384.9	328602	317138	40473.8
P31946	194714	108763	5456.59		150658	3755.19	678134	24316.3	20783.1	154225	59219	20977.9
Q9H9Y2	1.23719e+06	933163	96560.3	1.95801e+06	1.57661e+06	2.26347e+06	5.44697e+06	235862	352211	497749	1.25351e+06	66055.2
Q14146	917683	132631	107814	1.36501e+06	121188	779042	2.43936e+06	73334.4	503056	310571	46311.7	56428.5
A0A2R8Y6J3	2.82022e+06	1.10331e+06	190623	2.35206e+06	798766	6.38487e+06	1.30923e+07	168471	438644	460645	774588	45347
Q9UQ88	1.4658e+06	869589	229548	2.5645e+06	2.6117e+06	1.353e+06	3.64055e+06	604050	581323	529616	872462	198857
Q14444	1.60381e+06	1.11247e+06	339012	1.0492e+06	1.53629e+06	1.01539e+06	1.72949e+06	206610	628299	398366	490037	249117
P98175	5.17049e+06	613998	3.25414e+06	1.47155e+06	1.13162e+06	8.35198e+06	3.13628e+06	919925	2.84089e+06	1.51243e+06	1.36233e+06	1.31034e+06
O00629	106800	220456	46442.1	76847.4	375262	9477.99	146794	116779	149074	43857.7	181442	88524.1
H0Y368	1.51257e+06	2.2499e+06	195514	424549	2.82864e+06	1.6538e+06	3.98858e+06	616884	1.50888e+06	779657	1.28794e+06	278208
Q96B26	1.24656e+06	2.62011e+06	2.92976e+06	423437	3.29379e+06	2.99153e+06	4.51409e+06	1.73412e+06	2.77966e+06	4.50648e+06	1.95886e+06	1.36057e+06
O15160	1.60785e+06	1.78509e+06	727559	1.26377e+06	2.62711e+06	1.5068e+06	3.35182e+06	1.05604e+06	1.03156e+06	1.40254e+06	1.74797e+06	388152
A0A7P0P278	166880	31985.5	28759.5	708910	141973	633718	882343	39034.5	142327	37846.9	15730.6	26182.9
P35251	342744	115597	7976.18	709296	302653	661518	760669	45843	88924.4	21985.6	147172	19855.2
P62829	2.04485e+06	2.26745e+06	361200	562284	1.08453e+06	7.66956e+06	9.68604e+06	178948	1.06467e+06	1.24732e+06	2.50136e+06	41157.1
P30050	2.08127e+06	1.08325e+07	692159	803145	1.91241e+07	4.51738e+06	5.80761e+06	3.18504e+06	3.50731e+06	2.48167e+06	8.29612e+06	697742
P39656	1.20603e+06	729656	652038	870095	1.26651e+06	1.54176e+06	3.28853e+06	515409	1.08692e+06	576859	583814	564862
J3KQ48	398752	945523	116860	99295	1.13243e+06	653499	692062	316286	564063	242018	580571	159550
Q9BZJ0	1.63395e+06	11594	145215	888363	73295.4	511154	2.56868e+06	27670.9	306323	673844	100974	49708.8
P18754	2.07519e+06	1.7492e+06	1.58786e+06	1.90717e+06	2.38468e+06	3.01589e+06	8.29928e+06	1.14228e+06	1.51671e+06	574463	1.48567e+06	1.37453e+06
H0Y8C6	467979	212804	62456.9	49794.4	534333	842347	337230	287239	642501	193246	721763	193770
Q13283	630338	81827.4	25330.7	317008	145193	668897	913570	45641.1	87731.1	53236.2	63068.8	30003.4
A0A7I2V3S3	228713	422869	69428.3	69951.1	477696	70282.2	332614	51006.2	58317.3	48419.5	271071	59798.6
P62244	974313	1.19128e+07	258373	327963	3.06539e+07	4.96369e+06	4.15746e+06	2.16894e+06	5.06665e+06	1.76347e+06	6.68846e+06	739194
P04181	476972	380553	66933.9	432916	609560	312216	1.18e+06	137094	379292	204832	370250	127232
Q8NEF9	1.39287e+06	1.02797e+06	137500	663099	1.58815e+06	1.69183e+06	2.20979e+06	336448	518756	121173	1.29367e+06	69500.5
A0A2R8YCH5	107557	276403	156758	88356.9	528633	292896	274769	181478	303543	120939	381669	111865
H0Y4W2	46414.3	16272.2	3021.74	72966.6	51947	24281.5	171118	5212.53	14316.4	23985	1285.94	11439.8
F5H658	690864	25853.6	9773.06	658745	29736.8	26216.8	1.14294e+06	24238.6	15778.5	140977	32110.6	8773.9
Q9GZR2	677124	2.06649e+06	262968	1.63883e+06	3.7346e+06	2.73828e+06	2.60609e+06	653063	837018	516561	1.34524e+06	147487
P61326-2	114634	260192	6804.13		319915	57438.2	537686	86612.4	38155.3	224661	170655	16087.5
Q03164	28169.4	20153.4	9524.33	207618	12380.3	159540	116288	4283.14	23078.2	3464.44	6511.8
Q562R1	5.08851e+06	2.44827e+07	7.619e+06	2.92554e+06	3.69689e+07	1.75683e+07	2.03761e+07	7.34702e+06	1.7966e+07	7.59631e+06	1.28435e+07	7.24552e+06
P62316	1.6183e+06	4.45808e+06	243157	132239	6.99232e+06	2.25881e+06	3.47927e+06	1.38843e+06	1.237e+06	712532	3.68901e+06	182355
Q13895	1.99992e+06	1.23576e+06	204253	631037	2.8403e+06	1.94381e+06	3.72782e+06	629633	662767	515816	1.72025e+06	178992
O94905	955525	890027	347606	570786	1.34843e+06	475241	2.57779e+06	385423	556257	1.01828e+06	656763	230918
P53396	477172	1.094e+06	386101	92816.4	741472	390249	643800	181216	368787	102860	328549	151100
Q16629	1.03947e+07	1.01868e+07	4.63481e+06	9.38226e+06	9.08665e+06	1.08804e+07	3.05063e+07	3.96481e+06	8.69454e+06	3.33068e+06	8.0558e+06	2.43806e+06
P15531	104474	293913	26003	50106.6	466283	176150	174389	158674	208544	183575	231933	120177
Q99549	76787	21108.3	29570.2	472563	185399	336072	190727	56008.3	102629	42223	111351	44101.1
P51571	2.85554e+06	4.95887e+06	1.0187e+06	6.49094e+06	6.42944e+06	3.28549e+06	6.86276e+06	1.66557e+06	3.04272e+06	1.1704e+07	3.29659e+06	1.4749e+06
P21796	886058	1.85792e+06	767069	467388	4.26896e+06	2.02301e+06	2.84978e+06	805742	1.18803e+06	894010	1.22238e+06	495984
J3QR07	152185	242190	9904.1	1.50539e+06	119847	137130	887740	17232.2	16062.6	37966.3	52689.5	7704.5
Q9UN86	1.03049e+06	672906	146912	745330	557886	1.39245e+06	1.61432e+06	154022	627813	99018.5	223763	68766.6
P62277	1.08559e+07	3.69842e+07	1.17569e+06	2.93452e+06	4.51308e+07	1.93227e+07	2.26027e+07	7.54802e+06	1.45904e+07	6.31014e+06	2.76448e+07	1.53059e+06
Q9BZI7	350020	400124	97262	1.06759e+06	773253	442035	1.74833e+06	98991	90401.5	150090	255040	32488.7
O60293	96647.9	17650.8	10472.3	315179	26302	113301	172468	5339.19	24362.7	36472.2	13353	11574.7
Q96T60	285975	176842	62740.2	186083	513802	281419	569958	57556.3	186902	219890	214275	35069.6
P82663	340636	1.53479e+06	51467.6	200053	2.30572e+06	487034	1.30052e+06	419989	384859	337184	1.3836e+06	104212
I3L1P4
P19388	299968	1.35342e+06	114423	162256	1.65692e+06	551293	1.07223e+06	403766	630123	554646	564486	251354
P62841	1.01454e+06	198717	6725.98	203056	100107	1.04261e+06	1.47431e+06	5476.63	27936.4	159584	278056	6952.09
P49674	575535	841814	100847	369718	561530	744844	2.66048e+06	89983.6	303132	296582	402611	44630.3
P53007	1.38457e+06	1.65381e+06	54532.4	2.45651e+06	2.80128e+06	832695	2.96345e+06	394302	731120	909066	969480	74148.8
Q9Y3C1	289237	270387	4196.69	243946	261342	329708	2.82996e+06	27511.4	29527.9	85194.4	81015.1	16462.2
Q15021	13277.3	9068.89	7595.66	25743.7	7712.39	21070.6	46404.5	5424.01	19773.6	9134.36	28496.7	3852.68
Q9Y2R9	2.7081e+06	3.3224e+06	309618	326507	6.27718e+06	1.41166e+06	4.46887e+06	773163	1.20251e+06	1.01488e+06	2.28587e+06	330434
Q96Q89	31961.3	37479.2	6413.94	42288.2	48854	17552.8	165206	7533.23	29688.9	12582.8	19113.6	6179.54
O43809	287662	915313	69929.4	120330	1.19121e+06	221452	1.71681e+06	268922	116140	801201	497926	68830.2
Q9HC36	753129	1.85573e+06	37628.4	1.17839e+06	2.98197e+06	1.04186e+06	3.16595e+06	375953	641393	643224	1.26078e+06	88940.5
Q5JVF3	422770	863795	127800	335106	862754	372284	1.02551e+06	236112	475301	261709	447949	125385
E9PNM1	494481	511774	101788	121290	815320	508064	927201	198187	491899	198418	287895	220542
A0A6Q8PFA6	747339	155004	45700.6	629758	187738	493036	1.7445e+06	23158.6	211122	193973	137325	5138.43
B7Z6Z4	343144	1.37433e+06	144432	254518	2.90672e+06	646556	1.44337e+06	690992	725211	897626	1.26877e+06	779840
Q96QE5	531048	1.39025e+06	43526.2	388817	1.603e+06	858617	1.15481e+06	350423	611426	429890	899428	119533
J3KRX5	1.22291e+06	784230	286467	910602	948526	3.78526e+06	5.23296e+06	247432	540369	133208	761992	78603.3
M0R0F0	503542	2.36599e+06	134765	101471	4.61927e+06	1.52314e+06	1.20048e+06	909165	1.53343e+06	412063	2.75873e+06	259171
P09012	1.14411e+06	2.9549e+06	218680	159302	3.65959e+06	1.47538e+06	4.30248e+06	558652	596405	852602	1.91155e+06	96505.3
B1AHB1	2.27661e+06	1.64522e+06	39001.3	1.15409e+06	1.32813e+06	525362	4.60869e+06	105595	191155	759770	494590	37283.2
O43660	860205	97778.7	126331	821757	83275.3	254318	2.12486e+06	35100.4	232508	309772	40356.1	28038.5
P62249	5.32116e+06	1.79822e+06	152488	1.27027e+06	1.65944e+06	8.59462e+06	1.18662e+07	308135	836631	932269	1.64464e+06	100631
O14950	392830	736016	69994.4	79178.5	1.09528e+06	455771	1.05833e+06	215866	264166	519248	531856	104665
P61981	250023	177502		34391.8	259368		527364		3589.35	193254	62946.3	2765.15
Q6P1J9	516382	300871	187469	114880	818214	624073	1.06035e+06	140998	512535	215873	368995	116391
E9PJH7	422295	1.21381e+06	229135	251591	2.1645e+06	1.15658e+06	1.87654e+06	559744	712494	545767	737934	414216
O43347	822853	640841	102329	228836	1.06878e+06	553203	1.66442e+06	223609	376108	328169	435066	120376
O95816	674139	4.85385e+06	149144	277953	3.18921e+06	580301	1.47994e+06	1.24058e+06	1.1125e+06	1.16185e+06	1.77927e+06	446414
P41091	851684	390746	601301	598088	878358	1.84946e+06	1.29855e+06	142205	897169	171124	395411	388022
P52294	887682	457859	150921	202781	699792	569010	1.46096e+06	172477	212674	279686	264053	181658
Q9Y285	155298	103635	15403.3		212141	252850	205550	14036.6	71831.1	64893.4	57349.4	12582.7
Q7L7L0	1.15892e+06			93602.7	20966.4	30065.9	1.0821e+06	3205.38	14029.8	13148.3	14578	2464.89
P78362-2	215652	401008	202189	455975	864069	960642	762432	161578	272916	156058	285325	133235
Q96C36	232437	889857	42773.5	174759	1.23354e+06	335635	913521	257491	316612	332777	744664	117029
P26641	653083	885208	137595	287296	2.0397e+06	600903	1.84345e+06	277932	445042	457490	730676	202167
P32322	501088	2.74159e+06	120276	406226	4.04381e+06	549288	3.66628e+06	452163	233430	1.53703e+06	911733	179116
Q5C9Z4	358012	204518	69173.3	550868	379029	157162	682212	72913.6	174699	74708.4	124482	98869.6
Q96I63	603845	188935	119306	61180.3	552663	567633	838891	166345	307635	372033	242550	114084
Q3SY84	1.13369e+07	723619	2.69521e+06	7.84103e+06	1.05327e+06	1.23521e+07	1.3985e+07	1.20916e+06	3.98285e+06	1.43643e+07	1.40447e+06	1.23107e+06
Q15758	665016	367386	557127	241971	722564	672200	1.53873e+06	242825	455552	718561	358500	306467
A6NNK5	85675			66010.2	64013.4	50572.7	270216	2052.14	1586.19	25878.1		6657.74
P25398	1.28063e+06	2.3612e+06	227478	111856	3.81311e+06	997592	1.50992e+06	684514	734523	1.24198e+06	1.336e+06	311678
P29966	356123	56499.5	69187.2	292576	56631	282421	363144	8832.69	30771.9	15983.2	58188.2	2284.09
Q14202	33819.7	3444		133198	13944.8	25609.6	149386		11131.8		11875.2
K7EMD9
U3KPX3	1.83912e+06	1.38342e+06	404899	1.03946e+06	1.34377e+06	1.56851e+06	4.19919e+06	279091	1.36576e+06	1.40011e+06	541253	295216
Q86YP4	881967	856093	147818	175500	1.33881e+06	993513	1.73453e+06	306345	364900	199688	930096	51382.4
P06493	407892	829034	43903.5	170048	1.24836e+06	290650	1.59647e+06	122612	186278	386022	307053	71922.5
C9JRZ6	622753	2.72514e+06	460165	309370	3.94821e+06	1.10549e+06	2.20003e+06	610595	1.08357e+06	496432	1.18919e+06	355187
E9PAV9	89168.1	754014	32678.5	429039	1.36929e+06	383427	572555	206541	223915	132548	611208	48450.7
Q92667	196343	69367.8	92380	44185.7	144792	252859	359614	35954.9	129947	94439.6	97405.2	38729.7
Q13200	74292	10364	49741.1	19331.6	17385.2	44625	84772.1	8253.71	12727.1	13994.6	3594.22	3039.61
Q96JB5	957878	1.31763e+06	856260	829677	1.29382e+06	1.07438e+06	736671	720988	763519	443675	917391	596261
P16989		38136.5		270952		196125	260224			14567	16153.4
Q9H8H2	209135	60439.5	24205.5	951173	165591	170062	841308	59027	144111	60971.1	155948	50149.9
Q96EY1	238447	186256	60101.7	391267	135942	396292	1.02836e+06	11746.7	23912.2	26917.5	167769
A0A7P0TA16	383734	400356	22845.7	621543	675943	733536	1.40677e+06	36351.3	89986.1	21066.8	113832	6726.83
P16104	5.2413e+06	512630	78198.6	758316	456206	1.06e+06	8.53744e+06	74170.8	251696	155215	242035	23533
Q99575	72199.8	185252	60675.9	978060	263887	315024	318095	100114	112672	65502.2	209019	46145.6
P26373	8.28448e+06	2.91199e+06	725169	3.47988e+06	3.31131e+06	4.27425e+06	2.69703e+07	498675	784490	1.04637e+06	2.88898e+06	169117
Q9UNQ2	1.28487e+06	1.2776e+06	89632.4	492040	1.43209e+06	2.25249e+06	3.32484e+06	231939	802754	523214	1.05399e+06	63192
P62917	2.42522e+06	1.34497e+06	31022.9	3.63677e+06	299953	1.43903e+06	1.77497e+07	46350.2	113310	229979	580940	25784.2
Q8NDT2	136990		8711.15	720040	34252.6	85959.4	212505	6890.67	85160.8	17616.4	35143.3	6103.91
O14874	363065	1.25285e+06	216122	560129	806116	605867	1.60056e+06	248978	512628	502102	607414	140383
Q9Y5B6	56294.6	9105.89	14456.3	5626.77	6701.39	196629	191972	8815.25	14167.9	5329.51	25074.9	4806.96
P46060	497630	609207	217740	498660	769856	397953	735673	305529	377803	234871	326069	212216
O43264	232055	190808	63872.6	101665	294250	205493	312627	110925	222219	108130	199048	90969.4
P46940	1.07445e+07	2.00118e+07	6.65144e+06	8.18281e+06	1.00673e+07	1.88733e+07	1.34187e+07	9.85932e+06	1.28914e+07	9.27606e+06	1.50369e+07	3.21887e+06
O00264	699748	735591	98783.9	33645.1	1.04054e+06	412897	1.07048e+06	198205	291602	608336	461794	169185
Q9Y4L1	232896	1.2946e+06	1.56373e+07	6418.52	695066	1.76667e+07	102489	675272	1.74012e+07	235489	2.51795e+06	5.51503e+06
Q9Y6C9	391779	386829	63789.7	140907	541704	115371	432003	34384.7	162960	83775.8	123830	24645.7
P55081	784278	49810.9	20879.6	69324.7	81778.1	100936	2.44945e+06	44692.2	87906.5	68803.2	138473	21918
Q5TDF0	97140.7	310198	29223.9	79687.1	658177	34302	253656	58954.2	19556.7	72125.6	400898	15250.1
O94874	622505	303078	425515	318779	776202	1.32329e+06	1.01015e+06	320814	625178	242660	387205	196196
P63208	303806	985485	118304	116274	1.00544e+06	295015	644590	537711	438180	369682	721316	413611
P62750	721354	629596	9499.02	1.15001e+06	490705	687443	8.73751e+06	95561.9	123955	114219	217218	39167.4
P49321	89900.7	73014.7	72836.2	78244.2	6132.85	91141	38916.5	21702.6	43324	95621.1	30840.2	44166.1
Q9BSJ8	166897	77594.4	23823.9	48442.4	164119	205643	223792	37472.5	120116	49196	59257.4	44326.9
A0A2R8YFE2	191072	678583	263996	102257	1.28577e+06	431732	1.19179e+06	162357	417580	300547	286686	181902
Q14257	326560	177597	60832.5	182939	713204	326089	579740	158183	112509	67399.3	331953	81801.4
A0A6Q8PGU6	147830	87510.9	128702	251921	81775.8	818531	218264	41402.7	352427	73415.7	95978.5	33802.4
P00403	869781	1.58943e+06	402495	296828	3.04013e+06	1.15236e+06	2.11387e+06	664666	814391	1.16513e+06	1.05111e+06	662500
P50914	5.63369e+06	3.89133e+06	185017	3.9952e+06	4.60215e+06	7.34819e+06	1.8051e+07	819044	1.01e+06	617416	2.61052e+06	232881
Q9H6R0	798727	286222	173057	992682	194035	629045	1.41749e+06	88190.1	501653	393129	217404	66160.5
Q8NBN7	233682	362318	22812.3	48562.2	492037	129080	475566	59079.6	125148	181165	151234	37481.2
Q9NZM5	490820	186375	28256.1	1.21529e+06	435128	1.16858e+06	2.53519e+06	109421	150742	46085.1	158713	48313.6
A0A804HK65	19948.9	12809.5	4621.84	162439	60820.3	57738				34084.2		1466.57
R4GMX3	234303	965188	29141.2	321462	968989	553069	673791	98975.6	458244	86987.1	482375	16392.8
P08754	259260	275791	147417	231746	274240	240426	1.26235e+06	65097.1	224076	579194	78439.9	147691
P63173	667501	2.70003e+06	124744		4.15564e+06	1.26726e+06	1.41102e+06	675417	1.81212e+06	344057	2.16569e+06	285193
Q9BZE1	1.21975e+06	4.69017e+06	278149	1.14556e+06	2.8226e+06	1.44342e+06	3.08224e+06	544727	1.27371e+06	503969	1.37744e+06	468558
P61353	3.31264e+06	1.20379e+07	201576	1.72945e+06	4.02124e+06	1.27106e+07	2.07089e+07	708253	2.85895e+06	1.71326e+06	7.81194e+06	194495
P52907	312787	1.32328e+06	339611	181712	1.99957e+06	609192	1.07701e+06	376093	567024	429625	769942	318820
C9JAW5	430958	564505	135436	37801.4	1.25447e+06	403412	317734	250576	342098	192089	458027	203756
Q9Y6K1	386650	20976.5	41049.5	151025	7742.62	164949	442422	4865.52	43771.6	15796.4	18917.8	8969.91
B5MDF5	1.1619e+06	2.79459e+06	743143	332497	3.15494e+06	2.41517e+06	5.02056e+06	833893	2.71917e+06	1.42485e+06	2.00283e+06	865667
X6R700	193894	155927		125411	23387.7	20662	1.74984e+06			36596.8	42860.2
Q86Y56	505745	130445	104117	15662.3	166530	455602	2.09119e+06	86363.4	497436	828997	156797	9125.91
Q99460	106941	65489.1	15987.6	51863	100557	139369	108752	34999.6	91140.7	64701	74142.8	34049.9
Q8N1N4	120583	12568.7	37286.8	137896	4259.31	118352	1.15698e+06	30894.2	77743.6	212311	23796.6	45415.3
K7EKE6	162574	17928.9	352623	94885	45985.6	470642	286359	35203.7	586749	38248.7	33657.9	11818.5
O75165	36431.8	15324.9	7474.59	31789.9	9829.17	10699.5	149237	19366.4	23954.5	10851.3	4298.25	11273.4
Q9Y6A4	284675	1.04629e+06	29345.7	234016	1.02132e+06	235856	1.24874e+06	153809	148463	222383	492923	5729.91
H0YHA7	2.89508e+06	3.84541e+06	321708	3.85536e+06	4.84872e+06	3.63627e+06	1.68774e+07	659174	1.23804e+06	618312	3.52952e+06	185363
Q15637	306999	7844.54	12625	536427	7349.03	47868.1	1.28079e+06	6544.09	15694.5	46663.3	10428.8	6571.43
P82673	491552	918559	159324	200786	1.37607e+06	657491	910839	255910	621780	214705	664487	156513
A0A7I2YQF8	95815.8	25303.4		27650.5	22896.5	2319.75	54874.4			15355.6	7390.07
Q14139	109782	105467	17622.4	44158.6	82948.2	123703	237130	41018.7	161086	98065.7	67946.3	55407.9
Q05D32	512510	262127	37835.7	427680	307196	222809	1.85617e+06	79891.8	130763	31230.8	152904	44535.7
A0A804HK76	52031.8		12359.2	11570	14733.1	32509.6	69791.1	2510.67	3861.94	21607.1	8688.71
Q9UMY1	2.14435e+06	1.98754e+06	320101	556886	1.80852e+06	5.98255e+06	6.61005e+06	236480	636884	223136	4.19341e+06	70714
A4D1E9	1.24401e+06	1.40163e+06	174080	702113	1.8411e+06	1.13198e+06	2.70634e+06	364049	801259	509955	916616	138106
P17980	120777	36877	21278.8	27381.9	70190.1	21925.9	199462		44948.4	50826.8	18116.6
Q8NBF2	260134	247596	25298.6	89768.3	257367	116834	637725	81285.2	104774	276072	145311	58985.4
Q9NRG9	827212	39359.3	104742	70628.2	190871	395014	1.5999e+06	108994	333186	400401	133866	59234.2
Q9NVX2	750930	553047	475318	559399	798940	1.86262e+06	1.18447e+06	400468	1.02309e+06	129246	448655	316749
Q9Y3F4		53131.6			16592.9		131744			34476.8	3829.76	2186.18
A0A087WUV8	1.27317e+06	1.50965e+06	643809	557770	2.36928e+06	1.10826e+06	2.85887e+06	646415	1.16255e+06	616637	1.40798e+06	438363
Q9NTJ3	26466.7	20013.1	188798	29732.4	14316.8	274934	44454.9	17454.6	306801	23115.5	78226.4	94418.5
P17812	129161	8151.03	9630.47	53574.6	89481.8	125732	128248	41628.5	104379	14656.1	74315.6	33818.1
Q99569	75426.4	46631	24527.8	5277.04	31420.6	258668	105042	24425.5	11858.4	15112.4	99312.5	15643.7
P78406	702172	1.92608e+06	455520	473291	2.43989e+06	908159	1.65568e+06	448962	815652	471870	1.25259e+06	150750
Q8NDD1	1.42798e+06	326978	28955.3	687935	153339	1.68024e+06	5.10211e+06	15605.3	63929.4	69513.4	178825	6651.91
Q9BXP5	335037	48689.7	28032	313841	68719.3	303062	521689	20483.7	70674.2	36897.7	44103.4	12670.3
K7EMS3	211119	34915.2	5068.21	120737	33934.9	64004.3	155312	8575.19	67968.6	367885	15217.6	1682.81
P39019	205657	2.60991e+06	156229	62344.9	6.33069e+06	569452	401285	356046	453267	208987	1.34883e+06	90167.1
P62995	1.09682e+06	617456	65669.6	2.95548e+06	515083	467085	3.5253e+06	193672	278917	354170	326863	114355
Q9BRJ6	599929	547665	88355.4	507743	407021	2.44707e+06	3.24515e+06	59322.9	160259	156437	412213	9617.32
A5YKK6	7864.93	20614.3	7139.15	7937.73	11994	24543.7	61450.2		23760.5	27834.4	13534.3	7878.57
Q86V81	421288	474622	21825.2	1.63754e+06	1.95008e+06	97808.9	2.27511e+06	458072	99280	37484.1	104883	24834.4
A0A494C0W0	724199	180823	109578	355400	376847	817526	1.53916e+06	116146	310386	193158	294619	102168
Q9NRZ9	528534	240895	117656	245793	170203	647929	653066	51964.9	257899	58127.8	148483	52111.8
Q9BYD2	1.8536e+06	2.15702e+06	196898	5.15052e+06	2.17921e+06	912911	3.79507e+06	207687	596680	476080	1.3687e+06	52332.2
P51148	264840	596275	129309	169147	502088	269049	1.11747e+06	138259	213771	643134	202047	126541
C9JLU1	188549	643421	65225	108074	592021	360031	612978	188061	261696	269289	323916	216182
P43686	119590	56086.4	10141.2	69327.7	175467	66362.8	177206	28137.7	57948.2	74041.6	58877.6	15032
A0A0A0MSI2	239193	196298	34469.2	459004	192690	756383	1.25787e+06	21806.1	72350	14559.6	174163	7130.33
O43251-8	707027	480130	173450	373795	420683	720011	1.55429e+06	127221	405291	296161	477006	62621.5
O95758-1	275338	332632	72250.8	39977.6	1.28767e+06	510227	450524	346091	426778	91356.9	833172	146224
O75494	3.51769e+06	2.93995e+06	125995	1.54988e+06	4.10466e+06	1.80684e+06	1.04705e+07	607192	667432	728244	2.05092e+06	88857.7
Q8NC51	261398	70794	46368.2	1.26228e+06	434752	348329	1.35971e+06	191665	272113	76044.5	277778	46246.5
Q16718	190068	386248	27964.4	10833.8	390078	64269.9	288554	142005	44837.6	205544	260448	96513.1
Q8N3X1	480312	162544	27111.3	411667	275743	238921	714972	79700.7	121496	116620	161115	54825.9
Q86VU5	95212	191260	14824.9	31495.2	252424	124944	158457	71165.6	62377.5	53287.7	101504	30548.9
A0A087WT20	1.01212e+06	222248	162525	575734	222245	941237	4.61509e+06	99666.4	161438	97118.5	87708.7	21825.4
Q13084	160951	191441	30306.6		99939.9	155925	401667	51228.4	173321	73831.3	242883	14810.4
Q92945	454828	79676.3	70611.2	100444	164882	113276	650252	42887.2	22689.7	112787	156597	20234.7
Q13547	1.73691e+06	1.44839e+06	6.28528e+06	806162	1.97684e+07	1.68911e+07	3.09366e+06	5.01551e+06	1.46916e+07	350266	8.44451e+06	4.72483e+06
Q9BXK5	32842.7	33149	86381	12934.4	29519.6	113972	190270	53525.9	155092	29124.5	73989.2	153978
Q9H6S0	94974	9819.86	19784.8	181347	13492.3	109905	205910	5349.78	21201.7	72027.1	7450.46	12907.9
Q9H9L3	401163	78655	25216.9	748265	38227.3	1.40187e+06	1.36054e+06	15877	37333.9	9894.47	41703.3
Q9Y4W6	574328	44739.4	66683	324683	203475	310339	629948	49445.7	226552	187363	117699	69150.9
P53618	31809	3028.72	8131.89	27399.2	8234.68	29876.1	51694.3	5447.66	24030.3	29320.9		4611.21
P53621	217106	40766.5	13632.8	933074	79256.3	155358	387252	2675.75	39241	33519.1		10892.6
H7BYT1	19271.5	81831	38288.7		147045	53534.3	147031	30343.2	12344.8	11525.7	39425.2	17701
Q5SY16	710457	170582	10109.7	868431	265400	600465	1.35087e+06	50399.3	174828	107849	138231	25053.4
Q86VP6	36365	42756.6	28227.9	12957.2	41852	571859	149906	16525.9	54012.4	13164.7	30689.5	37029.5
Q9H9J2	1.02916e+06	1.11134e+06	217975	222132	1.29802e+06	870552	1.46167e+06	259427	674672	391943	625643	128993
O15504	464449	391512	157623	559787	416865	754781	1.01622e+06	62990.2	153076	109068	299046	20782.8
P29992	155747	246257	144973	137980	282770	195410	532738	91863.4	251500	161555	91735.6	119101
P08729	5852.9	5999.12		2379.2	1460.37		396069		1741.85	3920.46
Q9Y676	126713	174774	68860.4	49352.7	116833	633036	441122	26400.5	125979	166312	293140	6435.32
Q8IWC1	208320	253464	188152	76612.5	229552	238521	102906	340754	109921	548365	289807	198508
A0A6I8PIV6	41720.7	52371.4	132437	10387.2	56354.2	110812		22204	32804.9	31349.9	46422.6	16593
Q969V3	876687	140521	134495	29045	638565	1.08828e+06	1.63448e+06	258313	577225	318872	345095	224273
A0A6Q8PFJ0	354144	122400	106195	78343	290380	415246	623055	44245.3	110011	43106.4	109196	17606.6
Q9Y3B4	560561	1.4561e+06	86721	77672	2.08589e+06	607641	1.18153e+06	466043	660120	656679	906944	139219
O95983	613191	185773	2426.72	79852	62284.5	191339	1.94644e+06	4663.97	7088.75	207514	57252.3	6604.73
O96019	362900	1.25203e+06	469033	46835.8	1.70052e+06	700174	1.09341e+06	540174	830060	849259	843012	461675
O14497	370025	23950.5	17232.9	121043	27330.5	377270	421382	6414.07	33239.3	40707.9	23384.1	4182.08
A0A0A0MRX1	264868	783826	80618.2	184952	1.54085e+06	508758	617262	326227	419585	133809	577212	131641
A8MQB8	261749	122252	9040.72	1.86027e+06	153367	215324	935779	43506.8	146843	26224.1	77013	12217.8
Q9P0J0	565646	1.67849e+06	206170	325437	2.60229e+06	877610	1.32506e+06	436016	756576	508477	1.05471e+06	205502
H0YEQ8	15166.9	24732.6			30435.2	30417.6	57995.9	8922.69	17351.7	10366.3	33663.6
Q9UKK6	33027.5	138692	31358.6		453419	66532.7	124041	35648.1	56506.7	111160	93223.1	55691
K7EIN2	460503	1.75161e+06	112233	150054	2.13527e+06	670467	1.40652e+06	415415	792620	545865	927978	182610
A0A804HIN1	6538.93	5554.49		136215		40875.5	65860		11144.8			2102.5
O75607	6.86757e+06	1.26641e+07	235793	3.40802e+06	1.55802e+07	2.51447e+06	3.81956e+07	2.08563e+06	2.18668e+06	5.16286e+06	5.24057e+06	675509
A0A2R8Y595	51817.9			674871		54020.8	113146					6059.68
C9JJ19	992745	3.08613e+06	47674.1	311379	4.20901e+06	1.28241e+06	2.58848e+06	517709	1.1979e+06	399719	2.55632e+06	168667
Q96EU6	1.05386e+06	175942		257995	137250	625756	3.36049e+06	19454.1	127389	151373	123784	2389.63
Q92598	413207	218052	198592	102956	433138	333665	290292	156364	197670	168695	258652	86575.7
P22314	219919	37557			49470		159875	4230.96	7696.47	35186.2	27659.7
E9PQD7	167795	553632	21608.1	974551	598937	200008	2.39743e+06	83324	79213.1	81247.6	271908	48052.9
Q12789	20836.2	17223.9	7435.48	144019	11105.5	43507.6	44072.8	6818.31	16763.7	9135.67	2947.37	3101.63
P54727	157990	389573	5928.73	57282.6	557729	468763	636426	154102	123646	208207	360285	122154
Q96QE3	47847	7664.43	5820.22	124994	12001.1	141909	126406		4516.43	8570.43	11776.2
P22102	36644.7			23318.5	6669.13	52331.2	52934.3	13841.1	22862.7	28001.2	4152.82	17062.2
Q9Y6V7	2.71579e+06	4.08178e+06	2.17699e+06	1.01291e+06	4.13086e+06	4.05064e+06	7.91531e+06	1.3822e+06	3.36286e+06	1.02474e+06	2.00628e+06	875903
P82932	381899	1.21679e+06	37857.7	169418	1.64225e+06	719180	935373	333364	348988	374702	976899	117857
Q14694	201745	24486.3	62497.5	217067	48887.7	243094	570664	23242.6	45483.3	47403.6	52311.2	14326
Q92769	222472	7335.77	55149.2	53659.5	39129.3	275283	449498	36293.9	89007.8	45384.3	35606.1	47821.9
Q15369	103782	463047	18055.5		611791	127741	155292	144546	112211	137501	301845	85814.1
Q9H501	40362	68194		147399	134360	361013	173263	23256.2	59676.4	13109.7	54558.4	9969.98
A0A5F9ZHL1	375238	100360	11934.4	321570	57256.4	16148.3	568887	25308	25258.6	449632	38940.5	27997.6
E7EU96	468230	407544	98091.8	178423	443955	210724	837885	33078.5	237642	135605	216075	39182.7
Q9NZB2	177699	17710.6	7000.6	29541.3	2754.29	41437.9	220344	2263.16	30104.5	10519.1	24533.8
Q96P11	265868	143696		262687	225565	242248	597298	3745.19	108583	83475.8	79878.8	2071.1
Q13243	826975	137177	2945.19	747411	472810	357909	3.56751e+06	20944.8	8446.98	61885.3	86111.7	13124.8
Q15084	43558.5	17479.2		19773.7	46060.5		6791.68	4757.46	17177.1	51303.8	27330	10064
Q8NFH5	489100	1.08371e+06	139634	301651	1.9063e+06	675808	1.09979e+06	418782	541627	369607	727551	166814
O75947	904427	485200	50970.1	291272	1.21807e+06	170524	1.42089e+06	264803	217944	527385	393819	107876
Q9UJX3	765478	238027	109289	82228.7	454895	314033	731966	122691	250153	316806	154091	133429
Q9BW92	359371	181649	8353.66	422354	372769	218294	628100	70144.8	167055	202191	388997	15277.8
P62241	345484	915676	60397.8	920018	999341	985980	3.17586e+06	196544	286617	161224	766576	53714.7
O60934	87837.8	61592.4	99381.8	163443	139442	135716	277452	46884.9	161069	2438.62	62820.7	17758.2
A0A7I2V2U6	139447	136844	3307.31	26095.7	71613.1	44676.9	141304	4770.11	5435.88	145276	53383.3
A0A0A0MQW0	673961	358669	412184	407709	499868	1.48203e+06	1.07953e+06	110386	578308	255759	689340	51149.4
Q9UNP9	293797	602637	106798	218385	725731	555686	732388	198627	282179	208578	412726	50855.5
O43172	714054	375047	215485	252230	648870	683680	1.61365e+06	171226	561892	184228	347314	87585.1
A0A0A0MR02	718856	1.19508e+06	764255	563607	1.56941e+06	1.73897e+06	4.14427e+06	443347	989969	1.12091e+06	550513	461392
Q9Y399	300483	517554	78883.9	23474.5	662297	341133	322479	99181.7	222990	165229	300515	57467.4
P23528	360021	553002	13081.9	169082	1.2808e+06	91448.2	537497	153257	53068.1	290950	341117	32272.9
O75151	385130	227176	130689	785883	144846	620115	1.91547e+06	141601	186001	202545	131661	104915
A0A087X295	12795.1	4909.28		173091	15670		44918.5			7413.57
A0A7P0TA76	721181	271304	142018	501675	521483	576128	1.20647e+06	118966	340458	1.36316e+06	239955	103775
Q5RKV6	945129	883415	96185.9	303044	919049	1.47281e+06	2.52039e+06	121450	383148	691958	650324	28152.7
O43684	343796	1.12435e+06	114280	244324	1.01212e+06	426328	2.01982e+06	203285	372277	492881	543560	132284
J3KP15	151342	671531	4963.64	332319	1.43325e+06	157726	1.54291e+06	146706	39775.7	107082	477395	10257.5
Q8NE71	160963	120329	13628	1.16048e+06	294690	840615	557537	32534	150202	117199	158566	12388.9
P46459	647782	71568.1	45091.7	479969	120389	205072	1.09667e+06	47855.8	265112	255942	74919.5	61445.6
Q99959	89713.3	22953.8	16637.5	151911	115377	287059	209916	10536.6	40812	24973.4	91093.7	2314.72
A0A2R8Y6G6	772679	154056	56097.8	74846	208930	85675.2	1.13066e+06	52238.1	102629	248787	211126	97609.5
Q9UKN8	26309.7	28487.2		15423.6	17226.6	73996.7	13401.2	9089.06	39798.8	63782.3	27919.3	12529.6
Q99590	177717	119952	37979.1	233276	302160	340748	464150	46472.8	197427	72669.7	147736	71954.1
P35998	61957.6	136427	61006.6	8384.05	139412		91898.8			36193.1	18793.8	4188.25
P84090	3.20844e+06	2.78294e+07	2.57326e+06	1.57626e+06	4.20954e+07	1.32297e+07	1.72112e+07	1.32841e+07	1.06754e+07	9.28402e+06	1.84375e+07	8.50087e+06
A6NHL2	351996	87088.8	30015.2	202135	320438	77936.1	664559	52858	50364.1	125537	139709	21170.6
Q8N0Z8	223621	451950		99376.5	493347	192994	493189	101796	153699	80901.8	234520	39228.7
Q14677	129031	190928	14433.9	67734.3	391278	217668	262771	70528.9	139922	60863.7	217131	43412.7
A0A087X2D0	1.92609e+06	723106	129747	2.03639e+06	988876	1.19366e+06	9.56333e+06	163909	203340	193536	452007	67925.6
A0A6E1XE14	863307	1.59428e+06	231070	837500	2.04932e+06	325258	1.95149e+06	168747	804739	224115	916954	212872
O75396	265097	881770	40919	229221	1.10007e+06	184883	1.19061e+06	119988	126028	418045	229762	81536.4
O60884	61678.3	19899.5	5600.08	18615.7	26449.5	3941.89	79755.3		8818.82	17145.5
A0A5F9ZH11	67071.9	11624.8	6842.49	287170	7726.74	132227	203344	3426.83	39959.6		6872.19	3775.88
P46778	899834	413739	3942.99	409676	211173	546947	4.8689e+06	15358.3	60585.6	81601.8	153493	6899.44
Q71UI9	2.99306e+06	689120	54525.2	528489	500318	1.49146e+06	1.54984e+07	35826	330074	244818	322110	27221.1
Q9H0H5	433900	379334	90162.2	424052	375168	688454	975581	76239.2	122126	73048.7	308942	9058.1
Q8N7H5	801810	232982	134122	532980	1.07492e+06	742983	1.2247e+06	151405	145320	271687	367817	92236.4
P55769	2.99184e+06	1.96977e+07	2.62195e+06	1.43154e+06	3.04563e+07	9.22548e+06	8.08968e+06	1.09479e+07	8.23322e+06	7.39198e+06	1.58971e+07	5.28061e+06
Q5VZU2			13144.1		177478	100842		70197.7	56604		102590	8801.77
Q9Y512	380655	162600	180517	549771	539123	1.20836e+06	1.23094e+06	259727	987397	115255	100218	125420
Q9UBB4	43648.6	18915.5		22049.5	19235.4	21593.2	82204.5
Q9H7N4	1237266	1.28694e+06	165073	947475	1.90716e+06	1.29437e+06	3.67839e+06	312053	487148	443761	832466	176953
Q9H6Y2	496740	1.86774e+06	103927	859588	1.19672e+06	752622	780115	295334	468883	84731.3	483684	197286
P51116	177429	29164	23548	957235	81931.1	114622	722709	27744.4	67021.3	45538.1	9065.03	9164.65
P05386	17298.2	1.43929e+06	66117.3	88829.8	4.40082e+06	699342	43163.7	1.05184e+06	571233	40404.5	1.44699e+06	398515
P21266	56723.8	50402.8		32430.2	28446		126821		7489.91	23222.3	16460.5
Q86U42	3.77921e+06	278544	100721	1.83263e+06	202198	148593	8.39881e+06	46572.5	103474	47292	89790.3	30725
Q9UI09	266499	708292	61735.8	133716	1.07978e+06	256667	473058	171075	266487	124471	563590	93842.2
M0QYS1	3.36711e+06	2.48507e+06	108572	2.89885e+06	1.88418e+06	2.96027e+06	1.69581e+07	512429	679048	1.25029e+06	1.93929e+06	178625
P49736	170387	30929.1	172852	20707.4	171107	310700	255360	23638.1	16292.8	15934.7	35374	1441.98
O95168	176238	844182	188888	35066	1.67414e+06	529035	444008	311663	545012	272725	664703	205881
Q9Y4P3	368338	308779	178679	1.4815e+06	276215	927787	1.33721e+06	105079	300087	217622	173545	52277.4
Q1ED39	54071.5	492436	21268.4	719482	795869	200777	234750	97857.2	45415.4	60880.6	290939
X1WI28	1.31911e+06	3.39836e+06	3106.33	548160	3.64081e+06	582775	5.14276e+06	70625.5	67962.4	1.24304e+06	533804	16649.9
Q86W42	455954	217089	130691	78874.4	274484	251275	546730	63828.4	321228	225786	267061	113632
E5RJI7	252293	877353	26772.9	48585.3	1.27784e+06	286202	1.03146e+06	189766	285334	293723	540981	77205.7
Q8TEX9	621425	65696.4	4951.31	24703.5	19977.4	82988.4	1.27803e+06	8378.84	12051.7	51142.2	9399.8	1735.58
H0YMD0	93252.5	76338.9	80527.3	66240.8	109594	209783	421924	46296.8	213263	134324	178835	148136
P12004	151258	183495	34558.9	117501	261845	111240	268062	64937.9	105528	207640	150738	98504.1
Q8WVX9	564893	179956	98771.2	243760	118517	185276	1.32387e+06	48747.4	230980	116858	87678.7	124253
A0A087WVM4	1.40303e+06	45817	7264.19	4.50716e+06	24400.7	148979	273688	5784.87	34793.1	69205.9	31765.9	7251.43
Q9H5I1	180118	101014	6244.74	86126	64480.4	6384.36	1.83029e+06	5977.97	15616.3	68560.2	36420	10035.7
P62899	3.75195e+06	856756	8436.34	1.19755e+06	494791	5.8874e+06	9.70015e+06	27705.9	113408	103352	363348	2592.24
Q9Y5S9	804395	113497		303052	105862	720091	7.44755e+06	11103.6	17661.9	40054.9	122529	150781
Q15024	322567	782694	195895	483946	877867	957140	1.54414e+06	308494	609699	576415	403114	228909
O43447	379139	587515	28568.9	337763	809112	146691	428958	149396	112548	205037	351879	202316
Q14318	1.08271e+06	358610	174973	198148	449581	459475	1.31412e+06	104326	308526	444894	276968	65990.8
E9PBS1	16930.3	63883.5	1120.89		80099.6	5864.83	73957.3	12069.7		32254.5	30444.4	44123.3
Q9NRX2	181311	391965	16859.3	26961.2	601347	48840.8	339556	74946.3	36199.2	117009	291451	17474.3
O43395	641156	66831.5	33288	936961	132285	934214	1.09061e+06	36384.2	84407.3	16142.1	104440	2849.9
A0A3B3ISH6	81660.9	57807.8	11474.2	87803.3	300420	255905	295781	31914.3	61028	17246.1	83117.1	17790
Q6PKG0	13878.8	17362.9		148851	30217.8	21107.5	81288.3	6802.99	5456.93		12948
P13073	251812	1.26014e+06	51428.9		2.38562e+06	370284	607832	351380	253621	295896	629169	87571
Q9UBV2	36504.8	39866.9	44745.1		49478.6	189867	108507	29234.5	78203.8	56881.2	74837	26022.4
Q9NUL7	506062	117451	100373		163355	447719	808288	37052.2	241400	41666.3	470179	31354
Q13112	608509	181000	208336	444404	184878	384742	1.75623e+06	51788.2	537184	318316	122895	164462
A0A140TA86	253038	466981	138773	13874.5	828480	243784	87516.7	444584	270076	130962	250800	308926
O75323	476345	512959	18021.6	60041.9	999200	136510	791686	127121	143528	467312	564682	54796.1
B4DHE8	1.15562e+06	1.79048e+06	169373	523916	1.49503e+06	678371	2.56709e+06	254303	416991	500039	802195	60326.7
Q9BPX3	73388.9	8290.57	9840.03	29708.8	17788.5	57114.1	126441	3570.61	44847.7	27534.7	14562.9	6350.49
A0A087X2I1	219744	65025.7		101664	91604.8		288512	3671.1	8105.51	57544.3	8080.77	2548.71
O14579	1.02012e+06	7.09346e+06	91770.1	268733	8.00279e+06	825607	3.06487e+06	1.04342e+06	215813	935284	3.59132e+06	105286
H0YL72	148063	145025	26651.6	10667.7	229644	29650.4	216122	9669.12	32099.6	115047	96751	12475.2
O15269	389363	271850	85663.1	150665	246007	302701	690611	93735.8	247434	136279	96994.4	118888
P82912	170094	1.72318e+06	52156.5	169760	1.40732e+06	325146	1.39821e+06	161357	264600	391439	940566	25992.9
Q9UJX3	113817	29980.9	22628.1	12399.6	75213.6	69739	156156	26964.2	54357.8	66553.6	39395.7	31919.8
P61964	607355	436775	142821	310064	548581	959284	2.23155e+06	153776	579775	726839	308376	222588
Q06587	63539.4	30428.6	15214.5		120174	48135.9	39600	22236.8	75224.5	6527.6	71394.8	9394.81
A0A590UK80	2.19948e+06	3.67868e+06	439022	2.5009e+06	3.78823e+06	5.23651e+06	1.25111e+07	983304	1.93654e+06	1.51771e+06	2.82184e+06	472015
Q8WUQ7	127579	47414.7	59974.4	135490	98363.1	58739.4	723968	98364	6356.7	28962.6	107598	63628.5
G3V325	657365	999364	89829.9	89758.9	1.5685e+06	765738	822596	279367	568098	196668	719221	118744
Q8WWQ0	14634.8			152543	3244.03	22822.6	246660			2120.79
P31689	328921	86052.8		163186	95638.8	4.37823e+06	491773	35186.7	18775.5	78539.1	31413.8	12174.6
Q86WX3	450882	269009	7766.02	69995.5	127059	1.00456e+06	1.78492e+06	9762.63	15457.5	75307	102235	7098.27
Q9P0K7	43385.7	72583.3	8357.64	23762.1	47747.9	13770.2	241038	6604.37	12888.1	54957.9	40493.4	8162.9
Q92925	461582				60412.7	61126.8	409086	9115.22	42073.8	35583.7	77196.8
Q9Y3C6	340889	1.22564e+06	84511.9	200403	1.78377e+06	349319	1.366e+06	255558	214883	328918	678028	85206.9
Q71DI3	4.28894e+07	9.12872e+06	2.80835e+06	1.23882e+07	3.9977e+06	1.68122e+07	9.31927e+07	1.81283e+06	3.38997e+06	2.7704e+06	3.76393e+06	1.94509e+06
B5MBX0	499738	288579	30788.7	238373	319699	694020	2.69719e+06	16669.4	84006.7	55921.1	115539
Q92973	557269	243252	65151.2	439395	440317	349234	735461	43063.7	209090	255052	260175	147300
M0R2B7	31208.2	5992.6	35046.5		7813.41	34353.3	69147.1		44884.5	12335	4629.94	7332.52
Q08554	52794.1	215657	445974	43499.1	548120	794361	108547	272747	922371	284641	1.19297e+06	600619
Q13232		618147	23639.1	152289	1.06066e+06	230874	371643	216804	175896	243403	393265	80346.5
E7EX73	122744	18971.9	8958.07	63665	33898.4	25213.1	257049	7667.58	11837.3	6444.95	3234.53	3718.45
D6RIY6	193540	18489.5	61981.8	1.12906e+06	173140	357508	1.0786e+06	60792.3	175931	101722	97059.7	73438.9
O60763	41524.4	23835.4	3844.53	3551.38	26284.5	54304.8	18411.1	6798.29	19793.1	27179.3	8904.88	7530.16
Q5D862	111231	38376	37754.9	49124	34788.9	132198	145405	86322.3	56489.7	722044	126084	79191.2
O94776	303587	160436	160481	453191	278151	595745	1.37566e+06	188228	280969	28849.9	306605	121763
Q96EB6	4924.05		5657.12	135123	11099.3	40599.2	23470.4		5396.95	6302.6	4165.4
P14406	406944	1.24293e+06	195342	103919	1.98893e+06	794577	795184	905106	873180	539657	1.11014e+06	913471
P54132	31188.9	12720.1	3230.87	105022	8057.8	60636.3	73784.5	4152.84	5449.01	1163.44	14332.5
Q7Z3Y8							4108.17
Q8WUK0	290112	398334	2873.71	58668.1	580706	131297	488593	107915	127274	206726	259638	42389.4
Q9UHR5	1.86585e+06	1.89378e+06	438415	207524	2.33325e+06	1.39595e+06	2.70116e+06	918876	1.30048e+06	839278	1.38717e+06	533583
P61254	2.59478e+06	816114	91976.5	700984	823791	2.70652e+06	1.00666e+07	146962	413677	379493	538204	61766.7
Q16850	9.74272e+06	2.34696e+06	1.48296e+06	7.0297e+06	1.99152e+06	3.85703e+06	1.82318e+07	1.45327e+06	3.06377e+06	1.2097e+07	1.56493e+06	682608
P46939	54921.6	26041.3	24250.6	49336.6	49738.8	43987	62631.4	3484.29	38084.1	16794.3	26724.2	32817.5
A0A7P0T9L3	56057.5	99216.3	35354	35611.6	159488	264920	148682	34278.3	130655	52200	90777.7	39550.4
Q96KM6	22027.4	31738.4		712236	52703.4	268622	192033	10330.2	55127.2	12886.2	111241	3364.17
Q9H0U4	464605	246766	296245	422822	524803	586234	1.12357e+06	180894	576966	652302	319050	287726
P52756	170268	21504.2	43417.7	158471	32205.1	390022	534691	5542.67	80764.3	10025	57996.5
P50991	394231	39016.1	14433	66291.4	45919	93391.5	371553	16505	62270.7	37740.6	31171.3	17785.7
H0YDT6	157566	73565.1	46998.7	64685.6	312449	182664	226747	48461.1	73974.4	48142.6	128830	56252.9
P05089	395614	114408	105965	151200	129431	302820	445715	83466.4	222270	532099	138893	244606
Q9NPE3	864518	2.61226e+06	114575	278795	2.28125e+06	811379	1.94352e+06	451349	704967	726653	1.44737e+06	81824.1
E7EVZ1	27901.5		3737.79	30327.4	24082.3	37168.4	94782.9	9128.25	33724.8	2649.75		9543.33
K9J957	28652.6	73508.2	72467.5	44842.4	17104.6		22832.4	4400.79		18835.4	15263.7
P54709	742457	1.54069e+06	176252	211988	1.97454e+06	1.04701e+06	1.01549e+06	403799	951496	243002	655867	538479
Q96CS3	511204	110938	184589	297505	261471	781837	787305	66737	141265	48022	87128.7	41501.2
Q9H9B1	46695.8	27836	8948.53	79861.5	44775.3	184870	120044	13944	61608.2	1745.24	25506.6	18817.7
P47897	482655	72509.8	18673.2	143249	115305	128221	351717	30226.6	71036.2	103305	39313.1	37397.9
Q96P63	173513	510839	71235.2	286708	441110	284684	374440	71880	269670	290489	186102	234371
Q9Y678	56967.1	24390.2		22754.1	39735.5		219721	21743.3	34919		36197.2	14170.3
Q13405	160425	480971	37451.3	279178	639384	280225	504282	153422	256352	255980	384950	66210.2
O94832	95573.1		18665.8	154804	11003.5	163502	273900		103735	86808.3	2915.17	6299.67
Q9BYD3	459595	389112	14517.4	80853.4	72682	475742	990893	18571	60633.1	48754.2	31376	17174.8
A0A0A0MRM8	19082.4	5441.29		54564.9	4753.85	18237.7	45215.2		19928.6	3546.32	4752.09
Q9GZT3	111715	663263	11433		1.06626e+06	173661	499272	139629	223515	167925	605994	38461.4
Q9Y262	116961	9344.21	37755.1	16638	25726.2	13191.9	85444.5	7618.33	30077.6	35683.4	22855.1	8334.34
O75439	67568.8	250777	67086.3	691675	271343	115951	770272	66441.5	111362	98517.4	76851.7	48905.6
C9JYQ9	259525	2.14864e+06	42672.8	36310.9	3.93904e+06	1.07446e+06	1.26721e+06	419006	964859	311064	1.39877e+06	104818
Q9HB71	297473	182575	5067.85	143873	178965		935461	5121.39	7583.38	8128.75
Q9ULW3	322054	220707	5770.14	84764.6	214051	176572	1.44235e+06	11473.8	3261.95	145380	148284	6343
P30153	171958	39671	8600.23	22327.7	47503.6	39442.6	282772	13544.6	35172.6	52833	36825.4	44807
E5RIT6	40134	16017		35484	19153.3	22012.2	118740	3136.66			11346.3
J3KN01	18278.6	3671.92	168457	39836.5	8000.62	120099	23152.4		283843	23736.9	28467.2	54195.6
Q9NRG7	91068.3	147773	12923.3	37372.3	242945	33157.6	178116	5756.21	20581.1	46951	187918	1702.98
Q8NFW8	574404	216885	77454.6	1.25299e+06	174220	571757	2.10972e+06	8727.15	326846	200211	96896.7	3662.86
Q9Y277	395447	351371	252478	84364.8	431023	615032	1.18722e+06	141824	300869	334354	292050	171268
A0A7I2YQK5	360231	141416	4649.85	19584.9	207416	102223	615089	32378.2	61162.3	70689.1	108857	44084.2
Q8IYB3	2198.22	199500		459150	356908	204199	182929	71739.5	120530	11280.5	88707	37068.9
Q9NX20	747454	718280	19727	126608	516109	298418	1.75327e+06	107727	211420	404321	585728	15735.9
O43592	202733	32628.9	22932.2	68527.2	75777.1	40640	275185	8296.71	88886.9	56358.6	8997.51	3786.04
E9PK82	281293	56336	8857.45	161568	199644	100957	316741	33321.9	35897.2	22522.1	90783.5	13182.4
Q9HCM4	66929.6	11020.4	12000.1	181949	45261.9	268071	267440	26807.7	38937.7	2716.37	30806.5	25195.8
O43837	94041	178196	4606.84	152838	285360	42492.2	917873	16505.7	115175	310148	232779	42438.2
E5RGW4	232917	242527	2901.53	60839.6	377700	112331	696741	37998.9	72038.5	21487.2	66170.7	5897.48
Q92522	887248	3.64894e+06	55241.2	710500	4.67836e+06	816815	3.15294e+06	505573	323228	564558	2.09073e+06	79420.3
E9PH82	37327.7	89607.6		213067	95629.1		5092.98		3363.58	11827.4
A0A024RAC6	7255.87	57809.4		459427	60578	206193	17417.1	16812.3	17024		44899.7	3069.53
O60870	428613	447216	68110.1	288881	488164	344436	940509	51841.6	172747	197958	233171	14620.8
A0A7P0TAE1	93111.8	41608.4	24163.8	28946.8	45929.1	88832.1	36001.1	17910.2	34770.8	46577.9	36462.9	14589.6
Q99567	470209	61675.6	187587	80836.2	414768	386027	545266	200902	276870	102417	217748	211839
Q6P158	27907.4	2174.57	28040.4	126205	7087.41	38045	9631.86		19181.4	9518.3
O75569	98769.7	319939	65519.4		480708	293916	280692	77515.3	179933	47407.9	260905	29708.3
P22061	17515.3	17482	20707.3	65138.2	16023.2	10523.4	218547	8190.77	34687.5	249046	15904.5	33341.8
Q7Z589	14006.7	34322.4	2864.92	7328.93	58723.8	17229.8		2069.24	37957.3	5176.94	51469.2	1708.06
C9J3L8	1.02277e+06	1.07112e+06	709988	546117	2.10175e+06	1.82381e+06	2.7266e+06	631412	1.71289e+06	885514	1.62775e+06	444763
Q9Y383	193929	228801		76014.7	331769		705701	65453.7	4351.91	203253	124505	8162.74
P60866	913134	9.31519e+06	300005	198372	9.38993e+06	3.0388e+06	3.25499e+06	1.1297e+06	2.53124e+06	1.09513e+06	6.58293e+06	162027
P18085	111951	37162.2			143677	47347.2	477370	48708.8	14736.3	154907	117618	10923.4
Q96S52	70344.5	77267.7	18836.7	28769.7	157938	85759.9	196743	25495.3	52249.9	20318.3	61482.8	1698.38
P62753	884882	564807	18491.3	836248	461175	1.60774e+06	5.05173e+06	73289.5	112539	108054	472840	21743.9
P63244	579683	258488	55087.3	146177	353870	132883	1.24173e+06	62505.4	220882	543013	205035	132034
F8VVM2	692759	241107	131816	522742	304980	140011	1.76213e+06	57541	75094	366471	175440	117283
C9JVN9	53462.4	100533		62541.5	53339.9		347233			92002	10555.9
P53582	318948	794728	164014	244597	798237	237230	723917	128122	396093	130950	342999	32471.4
P04899	140517	100657	45952	65926.9	95607	79743	325270	24108.5	66617.5	141153		39307.2
P17096	11116	48379.1		113731	9676.12	8821.76	167419
Q969Z0	202283	31631		144901	155188	31726.4	469825	23299.5	54905.8	65249.7	103941	6061.31
P00338	190864	158880	28964.2	36302.5	107405	57108.8	411542	28424.1	28306.6	373657	92695.6	35977.7
E9PCA1	52675	19410.3		27036.5	75857.6		142954	13186.1	29188.6	38050.9	42069.4	11491.4
Q01081	906549	991620	41038.7	1.54637e+06	1.58777e+06	299805	1.61061e+06	138957	214369	267472	436777	49128
Q8N3U4	146915	77781.4	9523.82	232260	193887	204030	252865	17441.3	79245.9	61445	52600.7	21072
Q9UL40	590329	1.2987e+06	117423	156753	73236.5	1.34477e+06	1.38666e+06	45471.5	61134.2	126117	232404	18633.7
P11908	20837.6						46513.4		1847.7	19800.8		1856.53
H0YHX9	64232.6	62047.8			63371	3084.68	85837			59972.2	8696.54
P61224	561628	811633	246501	225092	839782	668170	968008	222403	506369	328556	401469	205567
Q12996	334993	36077.2	26952.9	179086	76810.1	63692.6	551156	34615.5	68548.1	285016	42477	19791.4
Q9NPI1	9664.09	35633.8	30111.7	127952	395533	125671	23371	114029	69460.6		158999	47386.9
Q9P0M6		40645.8		176472	110839	6647.9	397977		2500.16	33667.5	33384.6	2077.1
H3BPJ9	785131	1.67105e+06	139516	111091	1.24503e+06	517574	2.01886e+06	178495	441448	273594	921069	60905.6
O95478	54621.8	102420	5188.63	550448	39753.2	106623	997350	39786.9	26424.2		123815	12596.9
Q7Z434	211788	205304	62029.9	35329.9	555675	139201	142312	69075.5	121690	27346.8	140330	13989
Q92542	222681	422823	433287	11728.6	557594	582826	210552	466156	421203	166553	516446	374861
Q9NSI2	358433	183707	15018.3	54131.3	106812	283453	528558		28443	37167.8	170593	11821.7
B4DR61	153674	143665	21287.4	118058	126211	54275.4	354634	41502.5	26937.7	119090	56350.9	19157.5
P78345	39142.2	399895	5080.62	46279.9	584671	241964	129800	18384.9	75808.8	18606.7	255962	2770.19
Q9P035	59701.5	86509.4	3800.7	408472	84828.6	165221	115794	5167.13	33550.9	13050.3	12253.5
Q8N684				62705.8	4163.17
A0A590UJ50		7628.9	46167.1	7721.19		143389	11087.4	13698.6	149474	15603.2	47066.3	54648.4
Q13011	12832	87289.3	27818.4	21048	90680.4	112847	158209	49138.7	47698.8	93030.9	107892	31040.8
P46783	580216	270092	9144.86	89237.4	301274	266528	637929	50652	118526	143425	239784	24786.4
Q9Y2K7	249586	493500	15034.7	260789	485478	229456	782407	41321.7	291179	82456.6	198838	19708.2
Q9NPD3	555626	1.69751e+06	107985	237350	1.51825e+06	2.28249e+06	1.60996e+06	354307	1.02249e+06	529992	1.46422e+06	135358
Q6KB66	48987.9	7568.11	19833.3	16323.2	7541.26	29101.2	57645	11751.1	62438.9	2492.96	6937.81	57028
Q96SK2	292056	216590	101079	13101.3	266849	446068	726946	94713.4	231424	138356	306426	14839.7
F5H423	34564.2	147990	287583		161230	394465	127772	494412	465021	38687	142105	806765
E7ESY4	339516	119135	34094.5	252531	172162	439831	1.09692e+06	29855.8	66908.5	72064.1	97159.1	28059.4
Q12872	154656	192902	24807.8	165886	263095	470882	575382	75579.2	92283.4	62376.5	169640	13347.8
Q5T4U5	29372.9	98894.3		148004	136079		481871	5929.92		80356.4	52017.2
P81605	279594	281453	160761	265880	137956	152004	382563	389648	86879.7	1.02042e+06	425974	309467
A0A2R8YH03	50189.5	5513.16	4958.37	93725	17631.2	22528.7	147810	5834.97	16068	15861.5	6493.19	4327.77
C9J384	730747	934156	33207.9	173063	908202	719663	2.22443e+06	36368	109654	127395	897054	6054.2
H7C3T4	57385.3	93869.1	2534.3	17318	128337	22972.7	159709	18546.2	9979.78	56010.2	40061
O15294	30422.3	28239.9		3297.48	11679.8	20192.6	486453	6081.69	8522.77	21153.1	7408.84	4866.41
Q9NRW3	444288	553397	51606.1	72550.6	1.77357e+06	335880	499954	140131	202386	145030	234627	103919
Q13155	287280	312256	57998.1	224274	483620	244765	647262	91870.9	152620	118580	193144	55830.1
K7EPT8	41741.5			18520.3		20151.2				20431.8
P49368	115652	19466.5	24340.5	46445.9	32983.4	16943.3	201930	4914.68		53188.3		5988.63
P17096-2	90630	102549	3940.68	64165.5	36476.3	17740.5	153827	1101.07	7455.18	9303.4	15972.9	2599.58
Q14739	34429.4	25390.2	11091.1	195222	60104.5	19201.1	172484	18845.5	12183.6	46634.1	23014.5	14360.7
A0A7P0T9P5	63503.7	3713.4	3331.61	169124	2332.71	25415.4	439804	1298.25	18952.4	2035.83	1936.62	3248.55
Q7Z6M4	75288.6	489456	100347	121222	853783	151089	634463	110288	99903.7	295555	218219	46521.9
Q08J23	119526	130181	28114.9	155085	138215	62035.9	101004	38472.8	13726.9	40557	66738.9	5725.48
A0A0D9SEM4	175327	49116.8		33960.5	71947.9	14642.3	441795	5453.52	5499.68	68410.8	32882.3	2643.43
A0A2Y9D025	471777	710264	45625	132142	1.22387e+06	237409	779224	197430	274693	265509	691364	51524.3
Q16531	3700.26	12621.6		80915.6	5132.88		42330.4
P05496	169125	380567	314000	59179.6	1.54073e+06	652827	265366	873717	381010	222871	864700	692456
E9PIQ7	95335.7	174565	5329.78	24215	382368	153560	350129	114640	133637	92363.3	328965	28157.3
P78549	807141	477568	6525.84	1.09312e+06	656618	996650	1.72612e+06	43136.4	131754	59642.3	253986	7523.28
O14929	70144.5	24122.3		32145.2	28558.6	41168.4	115628		13697
F5H5P2	84275.5	154776	57049.7	62362.4	172303	85652.2	271172	15339.1	88521.7	40434.1	124711	2621.13
P26196	386549	21785.4	18245	70670.2	29896.5	156359	335172	20863.2	178184	51670.5	26498.2	36127.2
K7ERI7	669478	5.55999e+06	308396	358554	7.6181e+06	3.19681e+06	3.7854e+06	1.06766e+06	1.77153e+06	792418	4.21877e+06	290471
B1ALA9
Q92804	49168.7	246863	76755.9	813439	214061	291901	199544	78102.7	106442	37467.2	166395	20396.1
Q04917	28703.2	51970.1	13526.5		95639.1	52325.8	78601.7	14712	29482.4		18653.2	13994.1
J3KP33	358165	120746	43972.7	150704	140793	719659	1.22052e+06	167618	209912	49080.6	165784	13618.1
Q9H0E9	73730.7	35045.5	6265.59	14707.5	20576.4	67540.9	142083	10028.1	31280.4	83895.9	25294.1	13419.4
O15260	5950.08		5529.35	78791.9	19726.3	8077.36	16279.5		8615.34		7501.28	7854.96
Q9Y3E1		25354.5		66147.1	13138.9		342744				8434.02
P61163	230079	20484.6		36040.8	30984.4		108683		6388.34	23210.8		4317.35
B4DLN1	335358	209462		35752.7	208826	56338.6	641698	34883.1	48933.8	238936	65231.2	4476.5
O14773	182088	99747.7	98412.2	19026.6	1.19801e+06	680216	989576	256713	389392	206046	770485	42802.7
O60684	142600	11202.1	25350.4	22488	33633.1	75979.7	178821	14825.9	34794.6	35414.8	40121.5	15984.4
Q13576	73156.3		75134.4	58542.8	2652.09	261936	66033.6		90111.3	22626.6		19665
Q9Y3U8	456324	116216	7830.54	274202	161721	192859	2.82467e+06	14414.2	8848.18	63795.7	72077.9
A0A3F2YNW7	72534			3510.15		61055.3	47179.9	2633.38		6056.19	6784.38	69761.2
O75525	747925	75238.1	183152	125451	77392.8	204355	1.28229e+06	15474.9	67033.4	21756.7	20659.3	3978.67
P08621	507454	262561		488809	211404	263156	951295	46246	13592.2	188794	201719
P19387	587275	500873	85570.9	175705	529250	213321	793812	122527	193744	756774	237991	56941.1
E9PK86	18821.8	45340.9		39426.2	21086.7	5479.1	119104	12051	7670.81	18189.6	11684.8
A0A2U3TZH6	104890	69973.7	58627.3	10334.6	50071.8	183541	147192	20127.8	60444.1	37558.7	87674.1	13988.8
Q12931	157981	45939.2	10454.2	45542.4	54485.7	25966.1	337550	4836.02	27272.1	83086.2	61510.1	9631.18
P61586	139739	497488	36063.9	10916.7	1.18872e+06	386834	236774	192206	244462	96998.5	405965	115679
Q10570	2360.37	38222.2	6888.8	102910	30667.7	4965.44	56907.9	2404.69	13888.9	5494.82	6027.58	2125.59
K7EPH2	916877	267317		322055	129823	391729	2.58763e+06	4286.88	59390	70361.8	45840	4374.34
Q96TC7	83820.1	117325	10607.8	13648.6	301919	146551	98101	40785.1	59017.4	62024	86095.6	16234.8
O14880		242642	16143.3	7173.12	445401	90633.7	153845	77027.8	49729.7	66788.1	150789	29894.9
A0A3B3ITX4	876396	2.05735e+06	314335	72406.6	4.31661e+06	1.52501e+06	958246	1.16266e+06	1.27512e+06	665466	1.91305e+06	713756
E7EVJ4	88877.6	114184	49369.6	49835.4	333676	242924	253007	50162.9	128849	5834.49	195315	19158.7
Q9BUB7	338841	564298	20594.6	10431.1	607220	154687	466935	159744	66821.1	320131	281700	64636.1
P61313	59869.8	39249.7	1125.16	681291	76084.8	70180.5	1.08831e+06	24538.8	13378.8		52178.4	2517.53
Q9HCY8	260827	115186	33065.6	57144.4	38201	36706.7	304449	49762.6	56555.3	421008	313082	104265
A0A2R8Y855	286314	200082	56741.5	16439	465521	181751	539181	134332	215793	164696	216184	68665
Q00059	225734	820623	38085.4	174507	1.01697e+06	255243	784319	156871	257140	181596	537942	63907.2
Q7Z4V5	123538	115711		407332	85027.8	391567	485434		25981.4	34381.4	76763.7
Q96JN0-3	20381.8	174660	1091.02	91270.7	16662.7	39833.8	96004.1		6268.29	6204.57	2889.32
Q8TBA6	4674.1				5473.56	67583.7	23698.1	7654.6	37788.7	5638.25	59796.6	19908.4
Q8TC12	1.11571e+06	2.76484e+06	45182.2	602635	2.15752e+06	388604	3.23343e+06	176373	362804	673350	411740	110055
P62851	1.94681e+06	2.09762e+06	162088	1.04232e+06	1.6021e+06	6.06868e+06	8.36875e+06	260357	382973	375173	821063	115516
O76031	312952	109258		131880	304294	247785	725736	61319.2	75660.3	215261	269794	32940.8
I3L2C7	348684	989547	56456.3	325074	674420	258962	2.8474e+06	81441.3	105317	249005	521339	16801.8
P13674	131967	23826.7	11494.9	50524.8	88895.7	76430.9	153640	13585.6	26106.8	40105.1	48499.7	19000.7
Q15020	74946.1	7901.9	11171.1	14342	39546.7	40339.7	151227	1875.58	50215.6	42125.7	1949.94	10189.9
P62314	18847.5	79798.4	10325.4	67093.4	78210.9	71981.3	124567	66462.2	15036.9	11174.4	75346	10333.7
O94925-3	249187	96803.9	67049	8951.09	313268	379275	463211	140042	268937	156093	340878	99740.2
K7EL20	30807.8	35437.6	1582.6	25636.6			105771	7934.66	7373.43	31943.9	16113.8	5702.17
Q9HAF1	79851	170228		198681	310521	24517.5	452585	31116.6			90584.1
Q9ULR0	1.28895e+06	673709	58335.5	808671	983148	225376	1.25265e+06	183725	163583	296208	285403	60037.9
O95926	403055				51494.1	84188.9				7281.1
P32119	111674	55840.1		26200.6	47913.4	28654.7	213885	13240.9	68786.5	95917	57042.5	46193.7
O75477	30698	150338	41966.9	2546.69	201390	83930.5	125606	27293.6	54763	36950.1	61294	19729.5
P14678	1.30397e+06	489831	5172.57	162631	510295	73993.4	5.32309e+06	47686.8	20307.1	178372	213200	13163.5
E7EW05	440132	281324	28085.7	1.05095e+06	609700	286236	421791	93332.3	283530	121760	215297	60978.5
O95292	185543	810346	137951	113861	1.49729e+06	447955	606674	238129	423194	241901	465076	110748
O00217	559644	1.15952e+06	257873	193849	2.30431e+06	870583	1.3364e+06	419785	875189	386648	815869	302451
A0A7N4YH79		11955.2	14907.5	77418.5	71916.9	270576	103352	14175.2	23892	29342.4	40290.5	5059.57
Q9BU61	762070	354817	47113.4	2313592	600852	138982	233035	110360	111535	48059.5	246809	47333.3
O00429
Q9P0L0		182026			252618	84037.9	85450.1	26690.7	70265.5	28033.3	94304.1
Q9Y2Q9	235487	448143	18513.3	545398	416047	156169	453542	89619.5	83910.8	185602	336684	19445.3
P19784	371786	392506	29005.4	482950	364800	102101	1.08008e+06	22911.5	123980	208112	167090
Q9Y2L1					3717.96	41936	6388.8		8382.36	5071.88	3204.51
P21912	208502	1.41207e+06	160813	56595.3	1.97471e+06	582339	547170	328027	421242	171678	617350	151391
Q8WXF0	39608.1	42963.4	5016.64	42041.5	63769.2		70679.6	7492.26	3570.98		32262.9
P61106	45181.8	196288	16060.1	34643.1	90217.7	50815	193342	41152.6	16318.1	66817	72751.7	14089.2
Q15572	21362.2	13729.5	10990.9	82099.4	25849.5	68253.1	108357		17964.7	24116.7	10863.2	2914.87
A0A7I2V5F1	5491.12		10119.9	178786		21509.4	12333.5
P82664	120806	293495	33681.6	17094	464208	143556	233025	124223	152931	114841	282672	52719.6
A0A2R8Y849	302399	290480	10729.1	354709	323578	317585	1.9022e+06	55324.7	71050.1	52697.2	161574	9351.94
Q13595	353369	261278	47901.2	1.05133e+06	416640	342349	1.10223e+06	147936	157558	45333.8	280579	72292.4
P42677	242808	462922	48366.6	107139	134337	446590	1.05222e+06	85753	90016	227343	320674	31254
Q04837	401053	1.69528e+06	91904.3	171547	2.48076e+06	663197	1.50726e+06	384688	519458	484106	1.26347e+06	250490
P38432	312568	282525	24807.4	499228	362904	490286	944478	145595	86483.6	92650.4	150769	42374.9
A0A5F9ZHM4	288867	183459	17676.2	45924.9	218569	54207.4	635499	35771.8	52081.8	155242	99672	37728.8
G5E975	301659	241137	46062	207023	737450	485199	833149	62393.8	54161.5	50442.2	261340	13604.6
Q6P6C2	354214	346974	20022.6	448688	254752	301901	1.03437e+06	39722.9	129679	71793.9	90664.4	11483.2
Q96T76	23351.6	19020.2	4029.23	15325.8	22499.9	4776.05	31060.7	1693.67	1849.02
Q96I99	187700	55979.4	3117.38	153958	83293	4242.82	381521	6841.49	6276.99	66066.7	9701.03
Q96P16	206841	220428		50733.2	223967	10331.4	255649	15267.8		93058.3	37423.1	6339.73
Q8N983-4	185184	882087	30122.9	209111	1.61968e+06	187921	424499	137189	161038	243157	383220	60004.2
Q96NB2	191196	402137	37322.8	33095.7	301926	128732	618034	73254.8	73674.4	184816	108361	46767.2
Q2M2I5	14694.1	182929	3646.05	31857.6	147230	11577.9	49398	44322.1	5751.86		55365.8	14716.1
Q71RC2	95244.8	3891.09	9784.22	71371.7		65432.3	145779	3966.96	7461.56	18418.2	5625.62	26142.3
Q13948	242565	52408.8	42540.2		68292	390144	315736	15389.1	50931.3	16287.8	111921	6966.88
H0YJG7	70511.5	302955	3728.81	21714.7	290173	4289.89	66641.6	9006.92		22305.2	52386.5	4570.06
P39880	25434.2	54041	29579.5	19518.3	71556.8	267616	53247.2	6675.51	44408.3	35414.5	45474.2	13891.6
Q8IWX8	208719	46113.6	25002.3	432683	93842.6	289151	402514	43104.1	143422	19635.7	183568	19846.8
A0A7P0T8N8	109095	5547.04		74889.7		534940	139607	5993			7630.69	6394.1
C9JG87	434186	637855	43461.6	183392	576189	96089.9	895115	79553.6	117007	273093	125452	53466.6
Q9Y3D3	197469	253873	15318.8	18965.8	149164	213281	682945	41592.7	54826	103693	374479	5221.41
A0A7P0TAE3	123171	24391.1	14475.4	72431.3	67785.9	226730	355287	16535.3	51578.7	20299.8	49423.3	3672.89
A3KMH1	1.00175e+06	31489	16363.9	250400	131790	16329	1.36583e+06	21653	49504.4	1.17298e+06	20221.8	48614.4
B9EGQ5	69241.5	17629.4	5083.5	10031	1700.39	279482	60962.2	12686.3	38709.1		50590.4
P50990	36809.8	43433.3	26286.2	13347.3	32166	56590.3	109963	6402.45		32142.2	7831.23	4060.8
Q9NWU5	434872	591850	25307.1	258463	541375	375566	1.45987e+06	31213.5	57584.5	141005	278958
P24941		19004.3		33259.9		4889.53		4299.36		21013.5	8643.07	2185.23
Q9NP66	303235	116120	4677.14	292979	49150.8	4114.11	897366		6575.04		5796.68	2694.85
Q96JM3	1.44569e+06	209367	2.25228e+06	542699	539246	6.75665e+06	1.66921e+06	461549	685760	1.58254e+06	1.26428e+06	263223
O94842	6938.81	34657.4	36332.8		40324.8	137935	5807	16631.3	69441.6		65152	28963.9
Q96IX5	156344	1.85439e+06	224326	14242.4	749019	286822	633074	828763	627499	364981	1.39582e+06	575813
O75530	83116	49080.7		156396	32650.8	32724.3	257087	2930.41	8915.88	17349.9
Q9UHA3	418717	476619	12589	391785	271287	952288	2.17291e+06	10112	93303.9	177905	302754	11339.5
H7C144	92808.2	232753		65071.1	189303	7826.48	220180	4021.98		47787.4	21260.4	2784.92
P27694	25004.3	50184.4	28097.4			109369	49891.2	4390.22		40656.2		6828.91
P10620	127747	362404	24356.8		475158	106443	499430	117494	84295.3	256485	201918	60266.5
Q9H2Y7	6244.06	5930.48	1987.15	41647.7	9864.72	3740.05	4278.97	2341.71		8071.85	7427.74
P82921	84555.6	150310	2068.76	18202.2		70036.8	170060	2475.01	2767.73	29329	43189.3	2719.53
P40227	49343.4	9967.27		11143.1		14439.4		9172.21		12855	15270.8
H0Y6H0	123542	36531	12529.8	296560	104939	100544	314276	19110.5	27982.1	25773.5	54485.9	18719.3
Q9P032	150246	573625	29677.1	21270.9	856898	204234	545084	178808	232472	190115	341883	100867
Q8N490-2	180797	531366	21085.2	37316.6	658289	137055	411728	133720	138020	180602	275094	53641.5
C9IZY8	58390.2	29275.2	8054.08	82998.8	14933.5	64761.3	94381.3	23070.2	23130.3	30367	17495.2	6494.58
Q92947	52006.4	54633.1		68681.6	9668.05	7236.76	316070			71480.2	3430.46
H0YJX6	20925.2	12071.6		25404.9	8979.59	22443.2				47326.8	12130.6
A0A804HL61		9323.15	8862.25		3322.61	29961.4	23456.9	10743.6	27452.1		26022.4	10799.8
O95059	123659	975108	137896	162247	315016	75327	213248	121624	115798	58641.5	192737	51370.5
O14925	279583	314637	76743.6	116120	486151	303286	738886	121993	210690	211981	216931	117812
Q9NYB0	79288.2	253350	63754.2		450658	463448	92646	124555	261941	25192.7	349364	74085.6
Q8N0V3	98783.7	46248.7		40995.8	13739.5	58822.9	113869		15610.9		36970.1
P05198	83321.5	266683	44072.2	203539	186728	122673	231758	21452.6	82124.5	126683	51736.5	40946.7
M0R3D6	336978	494945	10060.9	577323	404511	1.25791e+06	2.25196e+06	68853.7	155514	102054	373439	8071.28
O43242	47567.1	18676.6	9233.31	15095.8		4217.97	182302	11344.3	16379.3	5162.61
Q8WWC4	139928	441431	30207.9	81297.7	797484	195232	433022	152235	188059	199111	293994	86359.6
P18077	1.2948e+06	1.35176e+06	18720	652717	458027	3.61763e+06	9.12372e+06	84754	825530	871415	2.18112e+06	9854.15
O75818	95989.1	128316	2402.5	109391	122569	79630.9	559730	23948.2	25681.3	15936.8	59669.8	1764.06
P83731	407152	20197.9	3780.36	97084.7	81604.8	164195	2.89253e+06		5381.8		20734.6
Q9Y3L5	118545	351370	129633	57176.6	427847	178315	433095	125923	196490	201222	232483	132248
O15479		25656.6		13198.1		892215	93572.7	4789.27
Q9BVQ7	101765	157868	85682.3	35359.2	363513	132919	180683	113610	83156.4	21750.8	148246	36486.6
O75531	211127	171657	7414.47	40690.2	189111	6300.47	233865	33461.8	117639	116102	40958.7	100904
P49959	100352	132214		96161.8	216292	85955.5	348408	73617.8	76852.3	38059.9	114304	25537
Q15428	323571	8323.28	1760.22	32297.1	23185.8	21761	815101	13133		22155.7	2691.98
Q9H0U6	129566	414157	31647.7	211551	704189	187935	529501	115138	158470	192035	275999	52539.9
Q6UN15	111444	294934	47103.6	212739	163671	155007	447858	95029	66518.8	115204	283206	14882.9
O75970	55468.6	71604.1	20161.3	8749.21	134413	13528.4	64016.2	37049.7	97884.9	44450.2	44626.7	41541.6
Q16740		30652			91971.2		111625	4695.73		61620.1	27851.4
P07737	305826	130433	8618.33	31038.5	323275	32044.6	573562	39564.9	24978.9	129846	203337	24364.2
Q6NUK1	153093	155587	67744	94591	498174	638550	382291	85372.5	344368	112785	146543	58856.5
C9JEE7	8901.63	5275.33					904.615				4589.58
P05455	209564	56053.4	18945	46442	42972	3296.07	188828	27705.8	42227.2	44789.9	46170.9	42061.9
P09543	179758	826230	86276.1	1.03712e+06	1.07899e+06	1.5991e+06	557764	390801	798627	71919.2	387968	126738
P21953	30920.2			35587.8		8609.16	110385	5996.62	2430.33	57533.7		2109.6
H0YIY8			6988.71	12531.6		27850.3	18011.8		17147.6		14936.1	15317.4
Q9BXW7	116598	16874.6	3203.77	22974.5	21648.1		237100			83594.8	33699.5	8854.85
O00116	159040	50839.2	2963.87	109115	32556.8	59836.7	305510		27026.8	45246.4	22596.7
Q13505	754382	1.01875e+06	537490	66155.6	1.19823e+06	920700	1.97357e+06	415340	796712	1.42862e+06	723737	257392
E9PEI0				41690.3		132436	18827.9					2641.64
F8W7Q4	47960.3	245285	12854.8	22402.1	294937	39419.4	326723	42232.9	38627.5	230645	134087	14700.4
O15397									5639.72	12992.9
P23258	13257.8	22415	22213.6	48232.1	78286.6	5294.45	69839.6	9806.37		22688.7	5856.36	9295.53
A0A087WUL9	94012.3	413075			76926.2	3468.13	83377.9			33079.8	17511.5
P84095	21557	117523			137641	28422.9	108434	27715.8	8984.21	31337.4	84796.9	3474.11
O95298	94215.1	294965	22709.7	62678.8	529984	123848	167513	84792.5	125666	126111	205615	60753.6
Q7Z4R8		165330			191023	100648		39675.5	33105.2		71534.5	33804.5
Q9Y232	84949.5	81357.6		25448.5	169447	107434	212609		52237.9	44225.4	97641.8	20522.1
Q96QD9	145019	22255.4	3500.64	42810.2	64588.1	334108	358665	38117.9	280992		49115.9	41708.4
F5H2X7	36688.8	42099.2	29956.5	33021.6	29565.9	211870	52951.9	7960.39	24138	16705.7	66011.5
A0A7I2V3Z0	52190.6	40202	6616.93	45951.6	80925.6	69626	71993.6	14892.1	29041.6	12011.1	10018.3
Q4G0J3	158921	187289	140000	96716.2	378478	455242	320772	166492	253806	59142.9	243110	178799
O15047	22680.1	4596.85	1870.15	18696.6	12186.2	41504.6	35785.2	2605.43	16310.8	8421.67	16181
Q9HC52	73979.6	124924	9015.46	211036	114726	5753.87	1.01936e+06	17152.6	7867.89	22674.8	91559	3652.57
P31930	317419	196738	128174	105505	372099	252259	447741	99474.9	308504	64327.4	169748	234358
Q9BTV4	48955.3	212046		269251	301425	60956.5	403546	64346.1	149775	97843.6	153557	63774.4
Q6UWP8	13255.8	13332.3		11328.8	1375.52	6327.99	777.769	1876.94	2445.46		2761.67	1510.23
F5GXX5	650272	768335	1.00921e+06		4.54494e+06	1.24353e+06	484682	545059	1.58275e+06	437563	1.16215e+06	755287
Q01650	159568	67854.9	34650.1	76141.3	105561	75174.7	475992	16787.2	38859.9	176310	54739.8	27512.3
O00483	300597	2.37452e+06	370598	100278	4.44843e+06	1.29239e+06	845534	1.15614e+06	1.36225e+06	455199	1.67027e+06	825137
Q8IUF8	40348.2	143391	8029.09	110315	131262	85998.8	154334	14444.8	13643.9	11091.5	58857.7	5871.19
Q9HD33	200895	167245			181615	29312.1	389259	6939.23	7424.57	65004.9	159443
F8WAM2	16062.5			42858.2		8851.19	15456.4	5399.94		73182	119346	34631.8
P30154	12465.5	14248.6			29050.5	11096.8	28536.9	4073.95	6646	16280.7	9360.15	24183.6
K7ELX4	60138.1	77643.5	5928.74	88655.3	101320	20524.2	242830			16366.4	53824	4531.72
P46779	923420	333941	16085.5	417095	206288	724707	3.13711e+06	43612.5	60994.6	228490	218343	16654.3
H0YNX5	136049	181178		42676.4	293619	65296	271030	52932	58069.5	146953	117410	26252.1
P01040	540906	125003	89122.9	175641	251514	321624	448397	121333	130138	224181	125571	99155.8
Q9P031	144360	26440.5	25755.3	118455	117804	659458	595188	20602	33898.7	15379.5	21060.2	8155.92
Q9UKX7	216985	137598	67714		138533	59363.1	458196	84424.3	128486	80780.5	165667	37060.8
Q9UGP8	204667	96187.9	45541.3	76479.7	285058	203068	238397	51797.4	124826	23096	83915.8	23925.5
O75909	128506	89743.5	31911.7	123256	82095.6	15950.5	354741	9218.13	147262	20879.7	38015.1	2256.31
Q9Y6N1	102390	115422	19662.3	18870	178070	76500.3	125752	41589.3	27476	23597.5	86916.2	19636.4
P07741	48018.1	27930.1		196711			74330.6	13381.1	5625.05	80724.1	50683.1	1884.38
Q96LT9	134753	192528		145862	248874	122625	495144	48855.3	58384.5	83467.8	132834	16201.2
P61513	170508				69643.5	396902	351231	2079.71	9951.37	15862.6		5842.09
Q9BTT6		10814.4			41092.6			5045.19			8737.98	2953.04
P62306	207248	363262	24501.8		535534	135452	367429	157666	114920	243328	280226	104617
Q13619						26141.6			17293.8		5828.04	4434.68
Q8WUA4	19929.7	3685.85	4310.54	29301.5	10841.3	417964	108779	1097.24	36379.7	16359.2	9758.45	2034.57
P46977	37931.8		6526.55	111413		8185.28	61413			5275.79
A0A804HJI8				11959.6			9638.09
P19022	40264	81731.4	20968.1	6311.75	96898.9	68611.4	182598	46568.2	51357.3	53726	60890.9	38533.7
Q9BQ95	102001	114593	24782.2	30174.4	250928	160294	118531	76131.8	120935	31461	116400	52718.8
Q9H7H0	127872	202647	1663.4	153717	191651	157279	324394	9729.77	102353	50465	164526	9816.05
P48556	24333	31344.8			44403.7	3635.91	44459.4	6550.45		32762	16105.8
Q96QR8	38610.1	196482	5578.62	38624.6	172769	45063.7	119295	24513.2	49536.2	2908.84	104071	7957.83
Q8N9M1	53312.1	255317	20715.7	45645.3	287216	99202.1	307120	20705.3	125970		180451
Q9NQ29		24177.2			65971.6
Q9Y2R5	236614	1.01169e+06	69169.5	97211.8	1.55586e+06	549239	629808	315765	512527	293845	903187	86375.7
F8W0J4	163881	553385	107642	24031	702039	247792	583627	113468	288988	201435	335064	75335.6
P62280	1.23312e+06	3.37029e+06	289059	876996	2.54967e+06	2.5896e+06	3.31403e+06	792716	1.31872e+06	914329	2.67938e+06	118074
Q15554	73616		18545.9	42683.9	107037	75846.4	147288	11974.1	35382.1		60947.3
Q49AN9	264806	1.05216e+06	51092.8	150700	1.29769e+06	254319	1.22847e+06	360410	287035	210720	628110	81464.3
H3BNT4	73819.8	227954	8885.84	29849.6	1.02129e+06	98118.5	890674	118144	86774.6	48860.7	366799	12270.1
Q9BU64-2	12299	37116.5		13421.4	37578.7	26476.3	28775.9	6237.4	22199.4	5559.02	16502.9	3496.59
O43663	370636	76884	44086.7	260029	109052	294726	740981	56886.8	201398	230519	86102	42637
P20020	18708.6	2957.54	2797.86	30552		4194.65	49626.6
P28482	57373.3	112952	1700.83	44753.6	26583.7	3674.43	49019.5			30362.5	4513.52	12452.2
A0A3B3IRW2	154196	83803.8		151732	191278	223483	357254	41962.3	12487.2	30571	82574
Q9Y295	189357	46780.8	2645.39	16030.1	52175.1		122910	14881.3	2334.43	27502.9	14459.8
Q8WXA9-2	38829.9	142711	19124.1	19981.8	236197	28928.9	352929	33084.1	26659.5	85854.5	72542.7	13025.9
Q8ND82	16159	81180.1		128667		15668.6	102024	8218.61		418502	9522.06	3961.41
Q9BQF6	168635	99673.1		11591.1	43703.3		445103			50702.2
Q9P2I0	47124.9	10795.5	5284.3		4479.97	20391.7	85574.2	8389.78	25763	32017.2	8367.43
Q9HAN9	123613	409023	6654.09	71267	360463	198597	378428	39682.1	145805	136258	127796	13945.5
Q9H078	111185	103529	34446.3	31677.5	229769	171569	198431	56937.5	119617	53327.8	136206	19505.1
O95674				45799.8
O75616	101312	81380.3		46605.5	30048.5		246845			33755.9	15332.5	1709.19
H3BMM9	166765	200415		322594	210376	201407	1.03684e+06	25560.6	38363.6	45563.9	75655	3423.65
Q96EP5	274512	44357.3	7674.39	103110	29122.5	98806.5	458936	5823.89	12416.6	141175	13636.9
P12273								18531.3		4855.4	130629	20232.8
Q9H9Y6		3534.6		31823.8
Q13835	38745.2	53195	32346.6		40404.1	111255	17016.3	1333.18	60781.8	6172.57	46904.6	65397.1
Q15477				4021.21	3441.83	6578.45	22455		2713.34		1550.03
P01116	146277	405459	104807		480216	290245	396100	106966	217962	189305	231726	120246
A0A5F9ZHU7	24048.1			32912.4		16365.8	57290.2	4250.35	3818.86	19430.7	10213.1	2009.51
Q9UBI6	60189.6	231693	26782	94681.9	324317	71680.2	12510.3	95371	68714.1	95212.2	129082	101002
Q9HAV0	1.44286e+06	1.11281e+06	2.49531e+06	1.0595e+06	4.32237e+06	7.7119e+06	3.88361e+06	2.79888e+06	6.75353e+06	4.04822e+06	5.76188e+06	1.40317e+06
Q9NQT4	213162	998749	66241.8	149037	1.57938e+06	609863	891335	381452	405673	351129	783055	145854
D6RAA6	654352	636593	266640	187753	1.08927e+06	479815	1.33854e+06	379613	609265	514874	543969	368353
P14373	94606.4	92315.9	15954.5	136992	121874	67227.9	278748	16945.8	25339.2	9012.43	21061.7	10954.3
Q9GZS3	22092.5	38933.8		9679.47	13003.5	12971.7	54874.5	4259.41	9782.46	10775.5	7026.41	2914.45
O75381	67183.1	71809.3	5568.92	86720.6	228848	24058.5	83620.2	28308.7	8716.03	42089.1	12501.8
E9PFH4	39505.5	6566.31					23846.2	6032.83		11213.1
A0A0A0MRG2	12174.4	39748.1	1424.37	22322.4	16388.6	36685.7	15447.7			20713.3	24870.6	2261.1
P63151	24350.5		5904.1	48131.8	18257.9	20748	83082.4	5304.79	17608.3		14461.3	2733.61
O00487	27534	66335.3		9998.12	110347	3468.22	111292	7395.27		31495.8	18168.7
P00450	66676.6	25515.6	150040	30666.3	42092.3	181120	169388	72764.7	17898.3	39042.6	45054.1	20997.3
P62304	1.05845e+06	1.22051e+06	69700.5	123917	1.63433e+06	535357	1.40444e+06	417198	358690	473215	1.02545e+06	100999
R4GMQ1	98335.2	2868.2	14961.6		2045.21	112155	309979	13649	59534.2	37112	13865.9	11979.3
J3KR97			6418.51	4459.13	4713.83	6525.2					3417.37	2950.04
B4DIP2	16065.1	367157	49096.7	16247.1	163623	122760	27308.9	102476	130285	69044.9	82326.1	117975
Q15370	45908.5	418252	14832.7	25115.7	618636	51002.4	427967	103271	74149.8	213652	319271	87050.8
Q9Y266	41771.9	200348	12377.5		254698	19450.3	88764.7	25667.7	12053.7	29040.1	88708.2	10389.4
Q53GS9	58723.7	158418		408894	303600	137828	350313	67516.5	55036.9	23960.5	128323	16492.8
O43823											13156.9
Q9BXS6	21218.1			51740.3	10811	311266	112406	4953.15	6092.28		8860.29	5861.64
P31271	116165	74626.5		91082.7	30734.1	51631.6	484177	14826.6	17278.1	37565.9	22780.6	9052.32
E9PHA2	949203	210943	141290	726352	193143	414985	2.53957e+06	138997	277265	149842	131899	53806.5
A0A087WYN9	17112.1			42198.6		5295.86				2032.2
J3KPT4	26354.6	191702	71751	128491	239610	171936	340276	99443.4	148364	60489.7	126600	72142.3
P50148	23945.8	32970.7				15469.5	28186.4		24231.7			8157.7
A0A087WZK9	47241.4	23649.2		26784.4	7870.55	5936.63	26113.8	4892.28		4140.62
Q5T200	3090.78			90716.5	17268.5	3071.28	11439.3	6839.6	1698.57	5308.17	9731.97	11826.7
Q7L5D6	26005.7	48967.9								15734.5
P56385	184230	440400	46429.4	14388.4	909449	212954	304192	150054	228163	259926	348147	121865
D6RFN0	239407	23144.7	3408.23	7101.58	6218.61	2710.98	6937.5	2570.73			9165.29
Q8IXM3	189151	24393.6	13459.4		19372.3		257792	6229.33	3867.71		11600.6	4975.16
Q9BU76	2.07173e+06	2.07681e+07	446692	1.2197e+07	7.18743e+06	1.02629e+06	4.44215e+06	1.56288e+06	771691	3.7865e+06	3.76475e+06	885256
Q9NYV4				32496.3		19692.4	16370
Q8N8D1	196264	31790.7		125028	34674.2	6598.42	117923				33821
H0Y9X1	87362.6	67835.3	9037.98	142230	110542	271227	658922	4301.48	16931.6	26997.8	25698.6
Q9Y5A9	44467.5	38440.1		11984.2	45939.7	14298.7	90767.5	9216.43	11525.6	11131.6	39975.6	7397.75
A0A087WWU8	19726.5	54147.9			75255		130946	6259.9	2599.97	62781.8	18590.1	3001.74
Q15910	55102	14007.9	13454	186314	8437.15	110074	99599.2	6436.49	17391.9	8192.57	25916.5	2446.2
Q96ST3	57130.9			1789.72		69567.9	65412.9		3717.84
P61225	25168.9	49230.7			42231	10652.9	47912.8	10142.8	5033.93	34188.6	27660.6	6557.03
Q7Z7H8	549413	126531	6254.68	32874.4	121362	64832.2	1.07708e+06	7277.03	4913.52	56761.3	112108
B1AMU7	46172	321716	2331.98	45857.8	488415	56031	433460	61185.3	18704.5	132230	196173	11236
Q9UHB9	55016.3	6285.41	6501.78	29741.4	44255.9	11860.8	125640	11598.6	20436	67119.2	19459.7	14643.9
Q6YN16	32623.5	38283.8		85183.6	525758		40212
A0A7I2V5X6	70195.8	85740.6	5459.73	24342.7	79870.9	8506.6	104280			25649.3	20969	3546.09
A0A0J9YXF2	152067	174731	26865.9		191580	123953	252835	38773.7	74564	65711.6	77108.2	43869.6
J3QL56	160816	613666	35549.3	62329	1.21174e+06	118924	505622	126891	247922	149324	307057	83756.2
P51151	50113	210740	31781.9		277631	88510.2	190709	57130.6	51698.3	57363.8	122623	43618.8
A0A7I2V5Z4	133722	62355.6	18856.7	27819.2	94555.1	48292.1	118011	24826.2	41249.9	24969.7	57871.6
A0A499FIX8	24755.1			16549.9	13749.4	13834.2	36226.9		1616.94		8768.36
Q96GM8	66726.3		24184.7	27549.1	19914.7	407795	290761	26173.2	30939.1			9806.76
H7BXG7		1828.14	11340.4			57323.6			18489.5	17008.8	4783.22
P20042	154255	293533	13101.8	206429	393165	630563	452549	18590.5	3934.79	113897	109996
P61026	112034	50878.9	38417.2	25381.6	40662.9	95140.6	118754	19121.7	81176.6	40839	18472.4	22985.1
Q8TB37	38730.2	64826.7	3211.25	8634.67	93102.3		87889.1			34462.2	37020.7
O00178	68202.9	12241.8	58120.4	100518	331548	199899	200556	2631.26	128367	41156	112237	71914.4
A0A494C1M4	34683.8	15324.5	10766.7	150630	19724.3	18955.1	78325.5	6902.93	11543.1		10405.1	3755.23
E7ESK6	13350.2		12691.4	2860.54	13685.1	4146.61	29157.5		3248.08	616.718	1699.24	1089.1
E7ESP9	34333.6		2701.02	15446.6		14358.4	39904.9		5346.16	7107.23
M0QXN5	210759	124768	32393.2	78343.7	223870	50987	310871	36145.8	38684.5	134124	46398	29452.8
P07199	335188	68151.1	35690.1	77610.6	85596.5	198445	412823	124728	89419.8	6040.57	120495	23416.6
P47929	5615.49	22673.7			34608.2	21257.6	219835		19392.8	2374.59	17712.4	4764.55
Q32MN6	121605	214244		87888.5	24956.3		161991	6570.84	16412.6	48850.1	127260	5457.23
O75155		3972.29		2975.92		9732.54	10039.2	6318.18		5198.63
Q8N5N7		58990.8	1626.01		169308	8080.08	113191	15087.5	4968.22	34550.3	50640.7	6159.1
Q5JTY5	29232.8	8258.11	17302.9				30182.2				9386.68
P35637
Q9NY12	46087	154599					30427.5
A8CG34	33460.9		15945.9	2432.35	1941.46	118947	25353		10729.4		12853
K7EIR0	187515	47734.6		116518			694111			66322.7	28683
P0C860	17985.7	57835.9			31263.9	39510.7	10942.8	7497.7	5239.8		22130.3
Q15008		149612		40114.7	265259	21076.1	117430	28263.8	4394.45	17035	69614.6	8721.74
Q14331	183437	187253	51995.5	108205	179038	489333	833083		31966.7	42933.3	73856.8	4281.57
Q7L3T8	38963	94524.3		88972	146169		131549	35201	50415		117871
H7C034		6346.33	6535.64		6342.41	22590.6	34393.5	5970.9	15617.1	20706.2	13309.1	5051.78
Q7L2H7	20913.4	19162.6		16265.2	26074.4	3862.21				9030.51	19121.6
P53701		13548.3			32869.7	29365.4	7861.93	5753.8	6590.07		8768.45
Q9UBS4	29955	69536.6			25312.6		71973.9			22680.4	67070.3
Q96CB9	101670	280701	35301	73156.2	416489	186896	427006	94110.6	97549.2	99317.1	245245	43072.3
Q7L590	22165.2	3864.99		12951.7		77639.7	19423.1		3598.6		9916.71
V9GYI2	55178.6	148448		17378.4	158362	6408.02	65147	31873.6		48354.9	78023.5	5447.01
A0A0C4DGQ8	92124.9	24896.6		35616	41666.1		363809	6111.3	3143.31	99993.6	10941.3	8834.47
P26232		13770.8	5313.87		7290.3	24165.9	10905.7	2947.26	20948.6		14024.8	4416.22
Q16540	233627	365616	33755.1		371475	234222	339374	75779.3	192391	121130	332896	33121.5
Q92879	106096	52005.1	12889.2	62889.6	200464	83119.2	169421	56332.7	118430	8391.44	59426	27881.9
I3L397	221171	37355.4			36834.2		185865			58358.4	52204.2
Q9BZF1	62196.9	3469.02		55202.7	3251.93	54442.2	161780	3322.35	6948.78	16878	3689.51	6116.39
A0A1W2PQJ7	3333.18	6985.78		8517.45	15823.9	26230.4	92519.4
P49006	90293.9	199295		211585	154746	133033	121790	30471	39618.1	23730.9	138581	7091.66
F8WEF5		47617.1		27502	118844		44956.6	22518.3	17116.4	36801.1	52414.2
P30049	285701	441530	136730	269824	930819	89774.7	583900	227935	269229	301441	315465	209046
Q08188	214608	876331	14898	166197	594504	20270.6	259728	40710.2	24046.7	150256	111849	38602.9
P49207	623094	525852	7258.84	538338	215617	1.11779e+06	3.24888e+06	21360.9	56580.2	52882.4	133492
J3QRU1	51065.5	48026.3	14992.4	32645.3	78670.2	45017	127332	21851.3	159521	34362.3	13379.3
Q14008						8452.73	13619.8		11119.8
O00232	13130			19948.5	20073.6	4049.37	37409		14386.2	10297
G3V2Y4	340455	153778		213326	337862	101015	724137	40909.7	143933	82182.2	242541	48173.5
Q9Y5K5	79560.8	98813.6	2579.84		53257.4		48363.8			115918
P82933	468260	195539	5656.96	294430	208098	355241	806081	13404.4	166912	96444.7	206314	14215.9
P48681	19351.2	19541	5623.09	9195.23	25498.4	13536.8	18870.6	2802.3	15071.4	9796.53	12052.4	2623.36
O14828	112643	221363	50779.9		262719	6568.45	196831	46745.8	88123	67303.3	92195	46797.1
A0A7P0T861	72977.2	8866.51	30467.3	117682	39360.2	70272.9	136712	13162.2	36108.9	33706.5	21206.8	7557.65
Q8N567	414862	925939	215362	549276	541105	738756	1.81901e+06	612086	423492	760749	796578	115731
G8JLB3	108190	216697	4816.52	36732.2	380265	91337.5	268020	43726.9	48659.3	57037.6	79000.8	10571.4
A0A3F2YNX6	125344	121961	110875	66113.7	176245	435320	305169	93434.1	254733	151691	196449	39815.1
Q9H8G2	19700.2	36010.2		224837	173485	323637	388380	45512.9	28508.2	23151.8	60880.4	30864.1
Q9NVI1		12976.9	17032.7	7962.94	19122.6		10057.4		10238.2		12446.3
P52732	3107.1			5445.04		25935	13579.6	4586.88		3285.09
O43674		134281			313666	46047.1	121570	41067.7	25216.2	99427.3	93717.4	7797
Q96J01	84770.7	25199.5			25402.8		713853	22281.1	16106.4	111868	21669.4	1677.43
Q96EL3	119623	209078	9034.39	169510	259246	56841.1	205700	44293.7	42022.7	79363.2	128543	24954
Q9Y305	31472.1			54584.5	8358.77		99113.1		4046.73	10745.1		4416.9
P31040	191284	57795.1	52361.5	112768	39766.9	98739.6	325374		59879.4	80797.2	17293.6	13295.1
Q96QA5			14288.2			41506.2		8869.08	39892.6		7989.46	45794.9
Q9Y483				95485.7	15198.4	1.20266e+06	216153	4166.48	19963.7		11627.8	3315.52
P24534	240694	55530.6		22983.5	84776.2	7331.52	312679		16986.1	123290	28724.8	12511.1
Q8NBU5	29340.5	96809	15228.2	8979.89	60982.2	23108.2	4561.21	9573.88	13783.5		19063.6	4205.15
Q9BU64	37300.8	142857		25614.3	127920		158209	4290.2	3422.62	24461.4	21161.5
Q13045				18300.9
Q6PK04	86959.9	50316.8		199510	42792.7	251641	420609	5684.35	29178.7	33990.3	17254.3
P01889	86372.2	148486	67115.7	46884	182065	168930	206955	62624.7	111159	53119.2	136399	26011.4
O43747	17020.6				11764.5	19406.3	46985.3
Q9BW19	41166	10100	6534.65	34058.1	39903.3	37684.4	103754	9303.77	16517.9	9533.73	50788.6
Q99598		10769.1	4804.18		9142.09		5256.02	2648.6	1243.2
A6NJ78	32679.6	65782.5			100202	31361.3	72150.8		29078.7	10295.7	54846.9
P29375				44536.8		9568.41	12879.4			4559.66
H3BRS3	29257.6	6938.35		12977.4	19056.5	2826.9	9556.42
P13984
F5H157	66769.8	25290.2			26984	6686.77	141508	4898.73	4467.73	63855.8	16219.9	2465.9
C9JMN1	66908.3	11726.7	8125.02	9534.2	5707.21	14652.3	58044	4007.03	16325.6	25105.6	10372.4
Q8TEQ6	41640.8		4206.92	13877.9		11394.7	113673		11874.2	16800.7	3139.52
M0R2N5	248174	36373.1	57296.6	238112	61907.8	78497.9	601369	10255.5	227652	134687	66344	35204.4
B1AK87	39287.6	185711	10760.8		262558	6878.37	119875	178330	6515.47	87727	78181.3	5484.84
Q9H582	12199.8	5064.29	11598.9	49610.7	3827.28	38831.3	19251.1		9029.89
P07305	43083.1	67562.4	1300.9	19057.3	107083	13785.6		8987.47	14930.7	1663.48	61073.5
A0A0C4DGG1	100685	19377.8		28320.5	161775	51981.1	160724	14041.8	53790.7		49642.6
F8VXY6	89433.2	58446.3		18810.7	41671.9		135189			12169.1	31231	2025.47
D3YTB1	99958.5	143920		20839.8	30974.3	140604	1.23558e+06	16641.1	8419.44	3205.52	50865.1	6808.94
Q9Y2F5	1522.11	3008.76		6296.55	7674.71	5567.64	8157.47
P13473	66988.5	33636.1	9163.36		40133.2	86153.5	121469	20885.9	25426.3	82744.7	51499	17531.1
Q13618	9916.82	6461.35			15184.2	15328.4		6917.64	8443.51
Q9BQ48	329007	235283		122878	67599.9	300496	809612		26097.7	22025.2	27788.2
Q96DV4	197160	311073	10194.6	81066	282495	168046	515127	36303.3	142492	73385.8	69127	9570.88
X6R4W8	191401	126689	52278	196493	230325	215300	635475	37976.3	96997.4	24614	113956	5767.33
P53985	68890.3	11000.1	5187.2	71254.5	4283.14	20152.2	117283		5263.01	16186
Q9H089		10151.7		184095	30548.4	36061.5	196123	8952.5	25044.3		15863.3	4097.04
P31944	79194	75804.7	40038.3	67372.9	73306.1	157315	202994	49493.2	65916.3	125529	165342	110013
Q01105	38366.5		1582.82				41207.9			32305.1
O14802
Q8IX18	12307.9			28534.2			50369.2	18162.8			16139.8	16387.3
Q9P2W9	53475	36163.4		20804.5	36659.7		81036.6			27706.3	12481.7	3333.8
P30837	71334.1	13626.1	10766	22099.4	110069	160379	57841.6	42489.1	106045	14349.5	131067	35033.7
O75817	117148	270808	3777.49		363312	36089.9	291371	55232.8	19210.5	73292.3	166327	18613
J3KPD3	49269.4	12784.2	19529.7		80972.9	84331.7	91610.1	14074.1	26012.2		59538	7731.13
A0A7I2V5Q5	167514	379750	13733.9	108929	719257	82959.8	878831	81152	36831.8	87981.4	292204	20831.7
Q15645					15225.5		105381			21215.7	22031.1
F5H6T1		17035.5					83124.5			31029.8
O15091	69333.5	10082.3			142465	65423.4	159377		48802.8	36087	90405.9	7679.72
A0A3B3IRU2	8003.09	80591.7
Q9BYC9	76579.4	131626		14423	49179.6	20377.6	240538	4524.68	5410.86	31049.6	96429.1
Q8TF68	3240.76	8206.08	6562.83	40650	7716.07	3119.4	82155.7	4941.79		8291.91	2199.74	6707.09
Q9BWJ5	50057.8	147981	3471.34	49954.5	222737	46167	49515.5	41132.8	27581.5	54372.7	83387.4	9454.52
J3KS15	46975.3	263047	4065.81	37096.7	105690	223724	246227	3747.27	6592.01	91226.9	103171
Q96EL2	43315.7	17815.2			34066.3	56816.4	195799	3789.28	4540.62	15897.2	22026.9
O15173	67759.4	134268	52028.4		248685	87846.8	182675	49953.8	84057.4	66847	93651.2	41156.5
Q96P70	22366.6	2922.66	4213.05	984.244
Q9UBF2	6252.08	34414.8	5749.96	16371.6	37105.9	16457.9	40487.5	4287.71	13546.8		21073.5
Q9P0S3	56309.1	38365.5	9482.02		153330	29037.3	119442	28066.8	22231.2	43990	58842.7	14974.9
A0A096LP22	95696.4	186869			120736	25079.7	143662	8184.02	1192.78	20362.6	96527.5	1628.58
H0Y715	3717.65	22354					165504	3090.25			10429.1	5165.38
P60953	71497.1	142754	46883.7	9954.43	177867	102188	118927	53005.8	95722.4	59925.8	102428	54422
O75027	25689.8	23431.7	5252.34	37924.3	24755.7	19365.2	42606.1		141921	6511.42	10101.5	26277.5
P28066	29560.3	30918.8		33833.6	15396.3	3545.85	104326	2419.06	2436.03	53803.5	22437.2	4332.3
H0YAV9	11353.6						19614.9			8291.72	18831.3
P55010	76620	12003.7	8807.2	57788.1	29790.6		106397	5695.4	12490.8	32319.1	21822	11288.5
O95714	6355.37					1771.82	5039.54
P78364		3968.46				41180.5					12114
P56962	22534.6						24274.6			3362.21
P60468	106945	394162	60775.6	35626.6	234949	319724	324267	61024.2	187155	55543.6	277590	16784.2
Q14247	513769	130064	11420.5	169747	175563	180072	653051		88269.4	161532	116544	4293.46
Q96ME7	2959.9	4586.56			1696.44	2250.5	8886.04				1414.53
Q9UBC3				22384.5		8998.84	22316.8	3859.7	8462.68		8442.5	2841.29
P48735	54662.6	46037.3		58701.8	17108.8		153286	2638.13		20177.7	8340.55
A0A669KAX9	39395	19397.3		14146.5	33039.4	10946.3	309452				11411.1
O43324	304444	159258	6857.76	21940.4	340263	114784	215075	75825.9	107527	152871	38564.6	37485.4
Q9HBH1	150063	1.15511e+06	98667.8	51016.6	1.45528e+06	513380	614656	247794	516360	252358	728488	120740
Q92896	65287.9	16958.8	14201.4		4212.48	83419.9	83353.1		11084.1	19928.6	25854	3269.66
O95104	248603	260441	41449.3	330334	479611	136069	558696	79332.3	129702	269632	161259	19144.1
P61019	28986.4	64947.9	38347.7		77429.8	92934.5	266444	23881.1	88230.7	118725	42206.6	30926
A0A087WZ13	35037.2						34862.7	8118.47	16075.8	4601.16	8162.82	22153.9
O00161	46013.9	218408			230986	9446.99	61160.2	29057.3		49506.3	66246.5	6114.16
P62857	256672	774412	24107.7	30785.1	1.18623e+06	180890	352310	252958	104822	218196	626694	54308.3
Q00341	33821.5	103102	609689			1.06053e+06			842202	2605.89	182081	292998
Q96KQ7				20928.3		10652.3					3726.29
P20339		26524.6				6059.97	181599			69852.3	11753.1	4756.29
Q96I25	272976	123437	26983	138614	144833	145644	1.32922e+06	34457.7	91851.9	120969	71796.4	18529.4
Q96CP2		139817	2833.26	17715.6	59571
A0A3B3IUB5	67891	30385.7	21961.9	125865	27575.2	46646.4	94119.2	35420.8	28233.7	24012	36354.7	26136.5
P62854	234061	160936	3756.79	237574	73932.3	68972.4	502129	27649.9	5077.8	21753.5	57246.5	14290.2
F8WDG4					17924.3
Q9H1A4	3972.07	69840.2		6659.53	74574.6	33336.7	18948.4	25447	15584	2757.83	44577.8
P62266	434981	263859	6519.88	186610	307949	527617	1.6964e+06	61518.3	155714	45117.7	198986	23102.5
Q15149	14666.4	23451.7	12344.5		13132.2	10606	17897.4	12869.4	14864.3	20548.1	18529.9	10657.8
Q9H857	39670.4	18950.6	3655.91	109165	27285.2		22508.1	4898.3		44354.8
P61006	55267.8	53031.4				3785.48		1725.79		14265.9	15143.5
Q96CM3	62315.1	107331		54147.6	60958.7	127220	90235.5	14953.6	25163.7	10314.5	98097	3518.82
Q9UM00	71999.4	37733.8		28308.5	90051.3	11143.6	194623	5139.63	8339.51	36390.1	43276.8
E7EWK3				129234		49468.4	59046.5	46919.4	20503.7		59247	13595.3
P51784	7632.08	4292.8	6063.59	8437.06	19966.4	20089.7	38689.9	2341.5	15986.3		15615.4
Q14165		41617			34503.6	29465.4	137231		21923.8	31096.3	10368.5
F8WJN3	30298.8			92993.4			10029.1			34197.5
O00767	214459	161244	50968	276506	143399	283791	751137	24004.1	227479	168400	45850.3	71388.3
Q13907					22561.8	9014.31	23138		3206.13		3834.32
V9GYM8	8487.12	14758.7			27157.8	51397	17022.9	1540.11	25166.3	19684.9	16130.8	7043.33
O75251	261622	574216	67120.2	94422.7	913699	281493	684410	195820	305245	109434	416231	82496
Q00537	3.04245e+06	1.70396e+06	1.33496e+06	403749	1.68096e+06	1.77341e+06	5.39863e+06	1.24506e+06	1.85786e+06	1.05377e+06	1.82586e+06	845227
P13861	24495.5	162004	5602.11		317734	31667.5	33927.1	35984	8237.62		80096	9869.45
Q02790	48688.8	20261.1					33593.8	8020.64		14487.1
P08237	20668.9
A0A7P0T9D7	8133.18				5464.68	5617.5	22366.2	2648.16	5884.15	9199.45
P63218	191890	178832	12451.6	55398.7	299117	88908.3	644609	81599.9	65314.1	162997	189833	102571
C9JUP7	23725.1	10736.7		23755	14420.9	20647.7	22839.5		7480.68		12176.4	2161.84
A0A1W2PQU7	1.6642e+06	1.9775e+06	920492	452670	3.88975e+06	2.17363e+06	2.53463e+06	758746	1.46536e+06	575420	1.5059e+06	630182
P42356	2289.08			7693.32	3457.26	4884.62	26467.3	5326.55	2863.09	7986.33	4175.41
Q9NQG5		164319			101222		86307.8				12609.4
B5MCD7	85003.8	191275	13521.3	83895.4	257888	83468.9	138052	79567.6	59099.2	94824.2	108800	64865.9
A0A087WUC6	68753.3	61347.7	5718.07		162764	28511.6	194082	32443.8	14693.9	118245	63381.2	10110.4
P27816	148764	47224.7	9330.56	31178.9	53280.3	29937.4	127883	23589.4	41534.2	24974.1	24245.1	7003.3
Q7L8L6	20661.2			22126.8			47039.9
Q6ZRY4					48792.1		16851.3				13949.5
A0A087WTF1		59914.2			24506.6		92924.3				6428.61
A0A804HI36
P26639	6610.27	18861	7825.72	52519.6	23323.9	40712.5	74804.2	8781.73	20876.2	42059.6	6838.26	3249.34
Q9NPL8	50646.6	40836.8		29990	46855.3	37395.2	18686.7		35659.6	45591.3	13730.3	11006.8
Q5TBH8	16744	8577.67			18073.3	30869.3	21655.2			6697.08	8270.25
A0A087WXU5		25818.8		15167.1	57038.6	12198.5	83334.6	5572.5	3333.76	24105.3	40313.9	3255.8
A0A5H1ZRP4	37397.7	10239.1			21068.3	24936.5	8326.93	10728.1	5676.35	18939.3	16560.8
Q96QK1	46627						61390.2		12544.6			8481.92
Q15326		6744.55		162179		66346.8	305174
J3QR62	40989.4		8765.02	21530.8	13422.2	45563.2	231528			24139	10323.5
P49406	313537	189739	19123.1	56449.1	239746	170134	692989	54360.8	154306	204132	124442	35473.4
A0A075B6P0	23747.2		3864.73	15283.9	38232.5	20065.9	57030	4071.64	12682.4	7685.59	16750.7
P29508	9369.91	1995.13	6794.6		6488.49	3681.7	13067.5	3648.47	19783.9		5066.54	15726
Q6P9B9	70316.4	67088.2	2924.04	55544.1	132295	101712	87354.8	19716.7	63834	16344.5	53849.1	20187.6
A0A3B3ITT5		272605	3887.33	238220	230514	140385	35366.4	27110.2	20090.7		59487.1	9839.74
P62491		93497.1		13976.7	245444	36805.8	130686	30287.9	3675.57	53550.5	75292.1	26160
P63167	81572.1	1.29408e+06	25054.6	111706	1.95577e+06	175170	390787	256723	165987	329697	637964	69883.9
P56270-2	47256	41145.1	9861.26	129014	12712.8	15932.1	306370	8652.63	10144.1	8002.76	4189.31	3900.39
Q6P161	124899	67399.4	3343.46	50273.5	59064.4	497312	975784		2840.32	34097	54002.1
Q86VE0	13490.5		6371.49		9228.03	20234.6	17477.4
E9PRZ0			14954.9			77027.8			58761.4			7867.37
Q15046	130695	44995		15525.3	70572.5	107765	219628		31964.1	25341.4	17799.3	8748.93
Q9H061	27699.8	71179.5	7182.18		161983	22808	94491.9	27682.3	10604.3	44640.5	63186.8	10612.9
Q9H5J8				54181.8			81036.3			15630.1
E7EQL5	206724		4827.46	32250.9	10487	173071	157379	4840.28	18058.3	3033.35	8422.12	8353.72
P52926	3154.15	11793		23924.2			47268.8					1700.38
Q6NSI4	65361.6	14549.6	18319.8	28985.9	19148.4	88366.2	121017		33366.5	15101.8
A0A087X0L7	80499.9	137881	9643.26	31846.7	189475	213410	356495	2688.38	51900.9	39434.6	127477	7473.58
P62191		9382.45			15172.2	6708.31	57362.5	7835.19		8516.79	28470.1	11804.6
O60783	47889.7	31747.2		16413.1	16576.1	46600.5	299089		6524.54	12315.2	50879.9
Q9Y6X3	86003.6	86729.6	4310.78	23113.2	102794	614025	74292.3	18531	93976.9	41798	27487.4	26629.6
Q9H9A6	25449.3	5010.88	8913.68	26756.8	21404.4	18896.5
A0A087X2D5	83620.4		3195.98			45486.4	171232	26010.6	45169.4		51401.9	13318.8
Q96CX2	11562.6	53543.6	4331.8	53576					1608.6	9738.38
Q96ER9	38088.5	78876.6	20115.1		153051	68564.2		37713.7	60442.9		41308	30029.7
A0A7I2V361	48539.2	5681		8476.92	4599.91	14383.5	34952.3	2601.7	3597.71	2087.55		2630.63
P30048	71493.9	222248		71969.4	189180	15799.2	242795	16521.8	7689.59	84707.9	97795.6	5545.4
M0QWZ7	755740	35312.4	65597.6	508081	181775	3.28946e+06	1.13296e+06	47039.6	434782	63893.8	163650	101443
A0A6Q8PHP3	14182.8	15135.6	55362.2	7154.96	10664.8					4795.1	4053.22
Q9UI26	7758.37	8286.59	13247.5	2549.2	5843.9	47052.4	21350.7	2668.41	21279.4	6075.79	10039	8024.62
P53350	185791		13846	89660.4	16972.9	43362.3	396795	6072.2	32166.9	28423.2	10596.7	6110.43
O15371	81746.4	457980	711725	47488.9	1.12305e+06	154863	162799	208943		16876.4	109560	203328
A0A7P0TB58	56034.1		15124.2	30712.8	39831.1	19457	140651		31074	35092	23201.3	12527.2
P12074	149974	559159	1397.45	65332.2	735012	26668.7	240193	32478.6	106580	15706.3	146330	13619.1
Q12904	51222	98705.1	12292.7	33532.8	143389	49059	301844	28910	21758.5	37095.7	57593.9
O43505		145396			221998	107677	144074	49231.5	79312.9	12583.1	82183.4	38500.2
E9PLL6	91284	422420	19740.8	259186	569631	265105	730706	104940	121872	45949.2	296148	26787.9
Q8NAV1	309132	616059	82830.8	241199	407035	260541	755813	236291	212996	343266	360360	56106.4
Q9Y2T2							82987.7
Q9BTX1		5360.22		41785.9			15719.1
B0QY63	23917.8	12379.1		24183	14403.3	99925.3	38133.8	13450.6	77106.3	9722.12	31807.8	3184.84
Q9NTK5	48687.6	10139.3		18567.3	11061.7		46120.9			10742.6
Q9UNS2		17177.8		31298.8	22178.8		57013.1			10774.4
P19367	11294.1	18617.5	3392.68	5339.94	18485		37581		4432.01	20159.2
H7C1S2	57241.7	41375.4	17037.8		17720.3	4822.24	65492.4	12138.1	3259.24		14027.8
Q9UHQ9	99405.4	262456	34937.1		328907	203744	291406	69418.8	175029	84054.8	116952	38978.9
P39748
A0A7I2V454		4214.78		6571.06								14319.8
Q9NYV6	30979.5	47144.8	4746.81	14399.3	31246.3			3604.6			11459.6
Q96N64	190620	320534	63892.5	297341	193891	170608	448798	44241.9	92742.8	182169	159725	95841.3
Q6UXN9							182318	9319.24		30443.1
Q96L73			4268.77	61139.9	2979.51	24280.9	10486.4			10262.1		2767.74
A0A5F9ZHS3	83549.2	12720.6	26682.7			82648.4	242691		46873.3	50534.3	23777.1	4993.87
A0A087X209	7805.1			14920.5			9363.88		9404.96	4877.97
A0A7P0T9G7						7015.32	9510.71	3819	5555.92
P49915		111663			351116	112874	25052.6	51726.1	83199.6	6685.57	119262	6178.15
Q96BP2		88707.4	6253.36		67024.6	18563.6		11820.7	21234.3		67831.4	3650.67
Q6P2S0	43640.9	427947	8388.4		818258	92328.6	30287.3	89922.3	37061.1	8675.74	212974	19572.1
Q8TDB4	33387.5		26539.3	17348.8	81600.7		70006	21162.4	37558.6	19449.5	42343.4	25088.1
E9PNJ4	73606.2	80627.2	61760.2	17544	258248	213594	52071.5	66000.2	131226	19026.9	155487	27653.4
E9PLD3				88256.8		28397.8	385082
H0YEH2	159967	27481.7	21645.7	30541.8	24874.3	43077.4	249609	17884.3	42430.1	88641.8	23277.3	12806.8
Q9Y697	58760.8	48713		41559.3	19058.5		207319	3108.52		36045.8
Q13867	5348.45	30404.2	14787.5	44596.5	44710.9	22138	19639.6	6410.81	13744.3	152692	25382.9	26245.7
O75940	202831	169468		125174	19105.9	15876.8	839008		8654	17406	14274.6
Q99653	57862.3	172008	3367.84	16555.9	221542	25489.5	193316	40662.4	5488.37	98629.3	81306.8	21394.1
Q8IUX1	30505.7	125144	9004.33		164346	68962.3	62905.7	20598.5	42242.4	69054	53862.8	11896.9
Q5TEJ7					15544.3
Q9H4L4				69617.5		25338.4	30769.4
Q05048	121930	21207.8	78141.6	63040.8	103926	133214	33390.4	17183	25790.3	2843.55	58906.4	29356.2
O95139	161157	254233	8268.16	94577.1	484625	68653.7	140815	59326.8	53932.8	67426.4	114184	20548.2
H0YJL2	723172	1.82333e+06	71402.5	536495	1.9388e+06	1.90105e+06	2.90943e+06	179816	56159.7	704195	1.96535e+06	27390.3
A0A7P0TA97	6358.48	4925.46		15029.6	11411.8	15511.2	16050.5	6613.59	8289.51	4077.03	4683.13	4611.32
P02786	53103.2	21806.1		27627.7	29881		105991	9272.29		44135.5	9793.84	8401.6
Q15427	203303	65716.8	11565.1	2181	166437	169538	412585	25261.7	85720.8	34530.9	58301.3	7955
Q99942	80245.7	59002.3			78853.1	11371.5	54724.1	11271.6	6469.86	20235.8	41420.9
P82094	1897.02			4453.04	3698.22		4449.2		3846.22	21639	2031.11
Q15800	94684.4	80634.2	42301.6	20194	62334.8	110019	162849	50543.8	69687.8	27028.2	61334.7	45839.3
A0A0D9SF58	6829.65	7298.8		4519.92	8632.42	34056.8	11139.5		10698.2	4910.5	11538.1	4138.88
E9PFR3						42978.6		14376.5	25476.6		25441.9
Q9H0U9	131665	52939.2	105776	93198.2	172119	515705	636144	67779.1	155802	69387.1	71187.7	28142.3
Q9BR77	21209.8	16742.2			16145.8	14320.4		4633.75			6197.94	1718.3
Q6SPF0	283227			71944	28215.9	63903.8	358175				11811.4	2839.69
O00506									7237.77
J3KMZ8	46704.2	17011.7	3186.75	70574.9	33012.4	12792.5	114563		6068.7		10131.6	4301.47
X6R631		35185.3			23614.4	22689.6			3829.12		48508.1
Q9H2Z4	227862	142241	40835.5	44510.4	10227.6	25049.7	504058	15430	77303.3	44712.8	91692.1	10120.1
P60174	90893.4	15029.8	4856.14	11922.8
Q9Y2R0	49727	56010.3	3303.92		125287	39238.2	48718.9	35164.3	24095.4	37668.1	54392.8	13004.8
B8ZZ77	25453.9	160184			176053	10647.8	228727	52393.1	10847.9	25787.2	101044	2737.86
Q9UN81		108376			352971	154948		13631.1		20892.2	96335	13761.3
P05412	37196.9	69904.8	6881	58049.2	22739.7	5781.24	110180	8378.79	2856.48	17119.7		2479.55
P00558	72248		3768.7				45681	6022.73	5225.78	18558.7	14939.5	7483.56
Q9NV56	159906	140750	33364.3		178440	206314	76303.9	56967.3	60382.5	14841.9	144576	6597.92
P35052	3000.81		16884.2		4521.38	1670.53
Q93008	15930.8	2350.27		13597.9		35034.7	41265.1
Q5HYI8	55200	283066	35737.1		381797	77933.3	332828	52270.2	58766.1	137204	143600	71157.5
E9PF49	190326	335170	51623.8		623615	230970	178058	109690	160548	60182.7	260653	53483
A0A087X211
P67870	170706	80641.9			166905	6969.78	368142			103202	36235.8
P07196	105048		21308	58452.3	6213.47	28270.8	99389.4		56894.4	25117.1		31300.9
Q709F0	148798	59264.3	22656.7	45823.5	46204.4	151726	481957	24970.8	64984	110923	40309.6	16850.4
Q5T760	133629	78475.3		67973.6	85154.8		286894			89326	67872.3
P82675	55903.7						152363			24248.8
Q6PCB5				139421		84586.8	85577.8
Q15906	296439	17703.4		86151.9	134935	434441	581359	7448.07	6374.04	28606.4	40265.3	21093.2
Q9UFW8	271211	399967	15389.8	37667.5	459966	72782.4	509806	54309.2	65783.8	155196	213834	18521
P42766	551279	351875	26199.4	213772	236233	497180	1.23197e+06	42543.2	28711.7	49626.4	146020	13646.6
F8VV59	168140	10401.3	14349.4	49646.4	37605.8		290738	9092.08	12072	31151.1	32440.5
Q9ULI0			7084.71	18181.1	5141.14	7942.21	8673.69			4175.56	5101.44
Q7Z6Z7
P00374
Q9BZZ5	25874			12774			29669.6
G5E9X3	32613.9		8459.29			34790	32706.4
O15127	45658.7	134635	25047.7	179171	92135.2	63373.2	100654	48857.7	48631.7	49070.2	51612.5	29422.4
A0A7I2V2W1		33125.6	9391.32		31004.2	25871.8	15777.7	21680	8067.38	9835.3	28386.3	15341.1
Q96RL1						18031
A0A6I8PU89
Q9BVK8		4301.25		22995.1
D6W5Y5		16354.8
F6Y5H0	137657	197518	27040.3	30516.3	168252	134167	285847	44072	77845.4	29022.4	137233	11512.9
Q15118			10433.5		27634.5	53256.5	26320.9		38714.8		49129.2
Q8NC54	18429.6				21580.7		18858			18601.5		24519.5
O15067							8309.28			3212.9
O95400	196997	40419.2		256746	304321	124196	447919	67671.6	99711.7	102970	76570.6
O95905	6099.25			6397.15	5671.24		6578.96				3336.55	1942.43
O60318	11402.1		2188.57		7448.18	21090.1	44596.2	2499.39	4177.95	1843.88	3144.47	2233.85
H7BXH2	7787.98					10871.6	8436.01			4143.5		2600.2
M0QZK8							8768.36		4663.57	10389.6	9938.26
O95391
Q8N4V1		60559.1			111585	24273	29528.2	22507.2	14209.7	30516.9	44943.6	4514.5
H0YKU1	13742.5	246789	20466	121315	308141	142644	127070	46490	64240.5	22177.3	136053	34410.2
Q8TAE8	77806	92603.5	7250.14	349570	90206.5	176587	674957	82645.3	93813.4		70503.6
H0YHD0	112724	68466.2		89151.3	77534.7		208148				27985.6
O43760	24083.2	139538	30489.4	64169.5	204203	64422	95893.3	58731.2	58858.9	74138.5	82406.3	89751.9
Q7Z6I8	143875	12984.9	3006.3	11550.8	13322.5	24856.3	462769	22415.9	8324.38	24091.7	6831.43	11647.2
Q9NPJ6	27292.2	23192.5					100172			40627.8		2443.2
Q96GN5	242699	93985.6	16433.3	393964	10204.7	628409	154284		14523.1	10979.6	7190.51
E5RIZ4	624604	351261	5135.51	1.92248e+06	291279	36041	2.06631e+06	29001.8	20864.9	326322	106520	13561.6
Q9BSF4	30219.9	6.98093e+06	1.37528e+06	1.0812e+06	4.90637e+06	4.39979e+06	161988	4.33987e+06	3279145	524766	4.69682e+06	519935
O43615	98582.8	16021.7		16920	12370.5		162151	4047.85		19551.3
Q8WVI0	24985.8	139611	16065.2		283893	34458	47388	39458.8	31296.3	27159.3	92197.6	11861.6
O75683	113896	252125		180135	397111	34791.2	316012	35580.8	11826.7	66692.9	161618	5272.83
P48651				79456.6		2090.36		9642.46
A0A1W2PSE7	35724.8	135473	126473	12660.1	227631	215233	167811	124560	123251	15325.7	176146	51106.5
Q8WVC6	51560.1	53035.4			48902	54320.4	108170	16409.3	37496.8	30296.1	35082.4	6347.69
P29692		62659	11823.6		21285.9	3222.55	65472.2	3759.29			9401.34
Q9UI12					5291.91	6288.75
Q01469	32392	20756.9	6766.21	56642.3	36282.5	48888.6	23023.6	13658.4	26054.1	25491.8	59188	22812.2
O95167	179314	304105	34417.4	19577.5	462868	88700.7	850728	127178	113901	173914	206014	142471
O00592		7083.5	3778.56		26342.1	15706.6	6544.17	5343.28		8710.19	15816.2	10248.3
P49069	33969.7	53068.7	13750.6		62463.2	55317.5	55057.6	7016.66	32956.4	14762.6	42708.7	7902.05
H3BNX8	46690.1	174132	7482.25	39052.8	239140	40554.6	67790.6	51038.8	21395.5	64797.5	89069.1	34185.2
P18669	53216.2	24003			15561.3		63178.6		1577.49		5866.24
Q14C86					1678.77			2178.95	2969.55
Q8NF37					7776.44		51852.7			3729.04	9287.48
Q9BRR8			5966.24			26109.6			10200.3		9798.39
P82914	380454	125674	1557.9		38955.6	250552	578101	7468.36	23551.9	25381	153880	2140.67
Q9NYP7	7872.39			28078.1			10650.8
O60313	56488.8	38823	3419.06	25163.2	81752.6	60665.3	62243.9	19223.9	42972.6	9669.1	37763.7	15514.1
Q9NX61	2074.98			26628.8	2805.09		6657.55	1407.48	2486.06		3201.18	2088.38
Q53H96		234331	8495.29		210890			34059.9	80947.4	91552.6	83864.5	21642.6
P50750
Q13608	9973.39	5051.85			5956.64			3982.24		5464.87	4853.74
Q8WUB8		104755	6092.87	18470.7	179245	3960.19	155097	4242.1		28890.2	16845	7771.51
Q96ND0		118672			172095	26087.8	122370	27308.3	12733.4	48050.8	73336.2	8200.65
A0A5S6STF9
D6REA0	19890.8	22289.5		26903.7	76421.2	13781.2	67415.7	7532.3	8388.22	13544.8	55267.1
Q9Y3A6					67471.8	11439.6	82526.1	8710.44	2302.56	50066.1	20037.8	15597.1
Q5BJD5					23175.2	4556.51
Q9UJX2	41357.8	3608.9	6492.32			8407.95	56975		38160.5	15139.1
Q13257		18959.6									25762.4	11470.2
K7ELG9		57560.4		25074.5	42266.3	4709.06	39108.7			13965.1	14577.2
O14519	18327	29975.6		5395.87	26982.4	6575.14	28364	12307.3	3212.22	23164.4	14695.1	3602.68
A6PW57	27773	13637.3	2992.19		51820.3	36481.8	68979.7		31154.9		30718.6	6243.22
E9PNJ7									12560.3	13229.5	11193.8
V9GYT7				24658.7
Q9BTT0	47550.4				17053		62669.2			13655
P05109		14019.3	6006.3		11027.9	9742.71		8129.85	7616.26		25365.9	31995.6
H0YHS6	22685.2	23125.9	8119.98	14113.1	8725.63							6783.42
Q5M9Q1		111095		17469.3	112309	12033.3	112843		4946.19		62812.5
Q9BYD6	51805.9	55691.7	6130.65	12408	31035	6706.49	39351	7948.09			10206.9
F8VYN9					18930.5	9911.77	148282		5140.99	51569.3	8165.22	6225.08
A0A087WX59							26250.6
O00231	84477.2	297868	5221.58	9099.98	248281	4248.33	97504.2	10901.4	2140.16	10026.8	34847.9	4526.8
Q9UM13	101170	109086			100016	12312.4		7124.06	3663.45		75389.1	2154.29
A0A087WUE4	123399	90653	5775.72	80170.4	121895	13772.2	418189	20227.5	10388.8	43413.9	57882	3233.89
A0A1B0GVD3	23634.2	59742.1			36644.7	874253	95394.7	3619.33	61662.4	22180.2	4716.98
Q9Y5Y2				12500.8	22322.3		21252		4313.6	5067.36
M0R1B5	27251.6		8634.7	8570.06	10890.7		41150.4	4687.38
O75394	40756	198350	206868		151779	94436.2		203906	135371	45689.8	303318	132221
Q9NW64	85264.4				9935.24	100307	173123		13390.7	14843.7	18627.3
Q15904	65902.5	31275.2	17276.9	58187.3	84063.3	134038	37735.2	29337	28075.6	31675.6	53224.3	36014.6
E9PP55
A0A0C4DGA2							44123.2			11951.4
O15392	137235	104010			90345		174443	9048.28	3076.37	24778.7	36330.5
Q96J84		4180.06	7922.48	8946.34	3171.46	27777.9	22309.1			7451.09	9098.26
K7EK43		374728	2125.89	1.14179e+06	258673	5221.96	232838	14844.6	4615.19	112760	39592.1
H0YBD2	25505.7	65747.6	14613.2	21123	122840	24731.8	68008	36237.9	37805.5	15758.5	58520.7	24885.4
P62318	234351	481189	5635.42		200413	199394	1.89206e+06	39899.6	35073.1	93593.6	153367	14259.2
P62070	44789.5		3560.57				35050.9	14445.2				8963.39
Q92614
Q9BV73	9015.92	4856.92	8218.54							1553.84	7054.63
P42025										23114.7
A0A0U1RRH6	19618.3		3332.67	38879.2			92328.1
P51970	39337	82273.5			136023	14137.2	58072.1	17313.6		21011.3
Q9ULM3	31056.1	30532.4			45231.1	54612.3	64305.5	2186.96	12083.6	8653.98	35630.1
G8JLG2	89624.1	76333.9	97887.2	31902	84923	260589	93838.1	35812.9	55162.6	217116	442778	49187.4
H0YI92		36175.5	1981.02	32382.7	158286		27188.8	12546.8	1477.54	21360.1	52437.3	14353.4
Q9Y5V3
Q9UBQ5					24925.6					16819.4
Q15526	109735	38502.8			73799.1		147177			54587.6	15803.3
Q9NRW1		50732.8	22615.2		86144.1	64735	61666.3	22826	41593.7	37447.2	42920	29254.4
Q9P258		77445.2		161055	56477.9	7466.6	125967			29021.4
E5RGT9	28720.5						48887.3			8588.78
Q7Z4Q2
B3KVL5					23300.7	9200.68	227082
B7WP74	61324.6	8951.91	9452.35	14622.4	20235.3	25447.4	39224.3	20081.9	18714.8	6691.02	12453.7	9789.23
A0A3B3ITW3	30118.7			60975	9231.7		71888.8			4271.77
Q9UNS1	23968.1	1861.06		15262.2		4841.74	13030.7		2006.3
P07948			45305.5				79927.2		28091.4		23801
F6TB26		1522.42				14855.8	12386.8			2321.43		7410.07
P38606							9117.46
P52435
P57105	109732		5628.9		19367.6	17860.3	24848.2	15835.5	11027.7		38937.1	8328.41
O14656	22283.3	31583		8333.92	46085.9	24098	22696.2	4092.41	12563.9	10109.8	10549	6251.49
Q68D10
P61962	98329.7	73843.6		50811.1	39658	5259.1	196344			35609.1
Q5R3B4	54617.6	150732	3093.95		227820	56251.6	138351	51408.5	40144.1	84669.4	114425	14079.4
P53597		18869.1				5205.84	37097.9			18077.7
Q9UPW5	5181.35	2649.21		5632.54			2981.21			960.09
A0A1W2PNS7	40633.1	7122.33	17344.8	24833.1		35220.7	24716.7	10961.6		12609.9	38009.6
A0A590UJL2	8838.99	1946.74	3609.48				4896.32					1815.91
A0A6Q8PGC7	4260.11					8732.01					3420.96
Q8WW12	30379.8	7275.03	2654.72	16425.5	28647.3	1876.74	42584
Q8N9R8
Q8NF91	40853.4	418393	251033	57156.2	361090	165128	10438.6	221157	153588	53216.3	210335	131488
Q6PIY7	18613				10406.8	16256.1	42174		6374.56		8829.04
B1AMV7	29279.9	9498.75	25687.3			20323.6	51093		59412	9122.42		45991.5
Q9UL25	96348.8	33214.5	2365.08	20411.4	22524.9	5101.94	103265	5206.95		6453.87	14189.5	3115.33
Q9NRF9		38824.1			58130.2	5587.4	40336.5				24435.4
F8VPA7					17669.4	6709.5	113481			9133.72
Q06481		3546.22	2487.88		9206.5	5769.15	4658.02	2987.62	5273.88		7173.5	2022.22
P01834			11036.2	53156	14334		32622.4	2803.31	13032.2		22636.1	10663.8
Q9HBE1	11401.9	12598		37313.8	15682.5	33343					10406.5	13708
O95182		108825		39766.7	66168.3	12091.2	47692.3	11397.9	10781.4		85661.7
A0A7P0T862		134665		13415.6		22363.5
Q03188		3107.7	10945.2	15894.8			5374.47
O00299
A0A6I8PLD9		126362	10431.1		165219	30724.5		31564.3	20632.1	22100	80295.9	12351.5
P62877	25112.5			20910.8	59414.6	7513.67	28918.5	10978.1	7286.91		34808.5	3447.12
Q6P1X5				40369.4
Q6P1L8	171866	112909			39386.5	38650.9	483772		6066.44	38369.4	88235.4
Q9H0W5
F5GZP0		66911.4		20740.6	28252.5		88744.2			10881.4
Q70UQ0	39290.6			12960.5			25798.6			9817.74
I3L4P8				10917.2	55490.5		53167.8			29227.5	10552.2
A0A087WXZ7
V9GYY5	14602.4				15157.1		140985	2509.37		7199.12	9094.69
Q5T7U1	184424	40655.6	11365.2		113002	136331	308377	5081.23	66055.9		93103	6970.01
Q02040				147352		34501.9	39379.8
Q15293	119023	1.0231e+06	252326	13237.9	170223	196549	228009	63069.9	274431	275291	243707	207874
Q9P0B6	36443.2	33318.9		117673	52545.6	10929.1	139628	14135.8	10539.1	299098	30344	4142.94
Q13098				14632.4		11387.6						5389.57
E9PK48							21453.8
Q96RR1
F5H7W8	22484.8	18991.9		40157	11978.1	144001	193707	11881.9	10686.4
P60604	76964.9	77015	19246.5	17660.4	96780.8	38236.3	22990.2	41488.3	62813.8	93423.3	54358.3	60757.1
Q15599		58190.4					156689	8215.87		43248
O76094	8306.16			24417.8	22339.7	27553	16168.8	4664.94	7019.67		6662.93
P55735
Q86UY6	124371	22712.3			19841.8	18084.1	269660			18553.5	15297.1
Q969Y2		10624.3					25613.2
X6RLT1
Q01085	1.07641e+06	721780	91332.7	815392	1.0758e+06	500954	6.08374e+06	394616	264555	857809	480963	173600
H0YDP6					27244.7					16791.8
Q92538	116132	46981.4	37765		422994	198604	449540	91659	273941	45388	136201	62993.6
Q9BYC8		20140.6				25693.2				16539.7
Q16836	31442.6	7522.15		5694.08	10939.3		35442				9904.37
Q3B726	22854	40296.6		144374	59022.8	8413.54	57479.6	7266.21			20259.7
E9PF06	152798	78298.7	2888.64	33787.5	30495.6	3110.69	438487	6099.41	4289.28	43188.4	44610.6	2423.36
H0Y938
Q9ULK4	8886.89			11145.1			23626.6			7427.24
A0A7I2V5Y3		148626					23802.8	3462.89
O43819	182373	297491	5172.57		331618	223832	774066	93388.7	200330	92112.3	213798	56255
P48444	19480	6855.52				28681.8	34127		5099.71	22381.2
P24390				28684.8
H7C4N2		8675.06	8559.12	9765.28						9809.37		2979.58
P35453	39874.9	66140.5	31259.5		16354.2	77139.8	109177	14999.7	36713.9	11834.4	48008.4
E7EQB8	89708.4	139159		124243	102377		273191			59839.4
A0A6I8PRN4							11823.4
Q9NX14		60503	9329.98		178949	12995	48855.3	15642	56431.1		24612.4	22529.6
P22735		7280.68	2359.07							4074.38		5627.19
Q70UQ0-4	102628	100641	89367.3	161341	98405.9	89399	204627	39726.6	73827.3	29325.8	81538.6	46695.9
O75319	120609	52326.8	3858.81	83806.5	18453.1	12102.8	20747.8		19174.2	15652.8
Q15573							20068.7	17509.9			33217.6
P50542	6514.31	4229.93					16416.8	4115.84	12688.5		3480.02	11931.3
Q8IUG5		34818					55395	2940.19	1018.51	12338.9	60522.5
E7EPT4	36017.1	69479.6			90736.9		65470.2	13361.6	2516.47	28189.3	26370.6
Q5ZPR3		6361.71		4534.77	6786.48	44299.6					5749.14
Q92990
Q6UB99	3912.71	4002.08	1083.32			14803.1	9877.12
Q8TBP6	41913.1	38541.4		25691.1	46814.2		94151.5			35039.8	9861.68
P52298		103905			118142	24583.2	123025	27153.8	11731.8	40912	93535.5	4186.1
F5H479		31057.4			63172.8	7289.16	46112.9	14983.1		22727.4	22683	6476.26
Q9P2X0	42899.2	95722.3	11468.2	13736.8	133159	26934.8	60902.5	30599.8	23921.5	41920.2	60906.9	32239.8
P61221		11333.1	8269.34			33490.6	21459					5383.8
Q8TAD8	41644.9			132538	47820.7	5185.66
G3V1L9	4175.59			9560.13		5173.35	16477.2
Q9UHR4					8338.46		35349.4		10235		11642.1
G3V588	22627		6011.68				43700.7	4627.5	3492.82	46575.4		4074.86
O75534	49530.2			24345.9	6662.44	44084.8	87147.9			35967.9	9320.6
A0A7I2YQW0							72863.8
A0A2R8Y653					19568
A0A0D9SGE8	69958.3	98855	1614.97	718499	153035	11883.9	446257	11448.7	17660.7	51969.6	65067.4
Q9BWH6
Q5HYY5		1650.27				16340.8			15828.9		6219.27	7256.46
Q5BJF2	48275.6	33090.6	3173.18		45550	19413.9	25765.8		8816.51	26183.1	22784.9	6687.81
Q9Y2S7	17299.2	29121.8		18354.7			51644.1			28876.9
E9PHI6	5298.94	3279.51		7430.96	7471.99	7487.85	17707.4	3568.47			6442.51
E7ENY0	16739.1	159962	28650.5	21670.9	30250	11664.1	7903.62		4002.31	1079.98	18863	1490.41
Q5T440				11801.2	4598.5		17932.6
A0A087WTB8	35459.4	12865.2			14608.1		96636.9				6119.35
Q9UGM3		2912.24		5443.65	5481.19	8584.76	6599.28			2794.29	1882.16
Q8TF76	17451.9			31494.2	6760.64	9520.6	74793.3
Q9UI30		30785	2944.74		15133.3		56611.5	4623.19	7508.63
A0A7P0T887
A0A494C0D4	56978.8	31967.2	2897.34	65586.8	60510.6	23377.7	103301	8432.19	17823.4		39101	3960.18
Q9NSE4	9676.12					21113.2	35030.4			10047.5	3351.12
Q14166	93450	120593	34190	91622.7		49693.2	94007.7	13171.8	20379.2	11822.7	11190.1
Q92643	35918.4	40859.1	3309.65	23991.2	18627.4		85728.4	8067.1	2325.58	18210	7913
Q6PGP7						19737.9	17644.7		16181.9	4153.9	4722.45
Q9BSM1	141110	314718		42268.9	335899	126805	295451	80843.3	140464	54485.6	180859	20807.5
P31153							33346.9			9228.53
P21964	49658.8	61720.4			116879	15697.4	110242	18205.8	6689.61	49519.4	55595.6	11859.2
Q99956	9892.5						13394.8
Q9UI36	14339.5	15094.1	4053.16		19520.6	23716	32136.6
Q9UNL4	21797.9			15770.7			38484.6
Q9UNN5	7670.69	11616.8			13544.9		12803.9
P30041	87669.2	97501	3562.03		110574	24014	145846	25798.6	11611.4	57341.7	74966.3	22612.4
O95684
Q75N03	51376	15869.2		167601		26052.4	293356
P62714	44169.7	26486		15921.7	25072.1		74008.7				8855.2
Q9BRD0		61874.3	2119.31		48901.2		198412	4159.82	2004.57	11945	8731.67
Q9UBD5	8703.51	5851.26	3818.15	16071.1	17182.3	13263.4	31424.5	2023.87	9345.36	6977.34	4591.77	4539.76
Q15388	68863.7	102340	24934	45789	72106.7	105493	191005		24571.7		101703	7400.26
E7EWW0	5327.36	2589.19
Q9BQA1	41364.8	17167.4					76179.9			11197.9	9095.62
Q6P4R8		4691.58
A0A0A0MTI1	13465.7			81946	2877.52	5534.56	34080	1104.42	1655.48	7031.8	1338.09	999.604
Q9Y2A7
F8WBR5		59150.5		52272	118965	49886.7	72207.7	33144.3		34065.9	45583	29604.9
Q9Y324	66150.6	21563	7908.94	8256.86	30626.8	22411.3	154642	5752.82		9646.83	36068.1	1100.5
H7C4J1	15357.3	14572.8			11021.2	6600.64		6355.98	5249.94	3486.06	7569.43	6945.62
F6SL11	70764.6	48097.4		16471.4	66805.8	8470.69	98928.8	12941		56971.8	15964.8	3990.36
M0QX69		27089.9			32802.2
K7EIU0
O43791	18972.2	9379.01	25747.3	12922.4	30780.9	95051	27799.1	12705	141320		18760.7	22079.3
Q14574			18046					7027.4	19876.8		34742.4	23717.7
Q96PU8
A0A140TA73	47210.8	14428.5	9938.85		25425	27615.3				22018.8	11575.5
Q08AM6		15777.9	14863.1		20596.8	7938.03		26717.3		3463.77	31490.7	15078.8
Q5F2F8	432229	581333	130287	145161	612500	321601	983911	96913.9	292945	357865	240009	73692.6
A0A0G2JSB1	453951	581066	559957	804404	513831	436944	1.45565e+06	342099	773995	1.04042e+06	958687	465999
Q8WV44	4803.65			3500.8		21924.6	12911.3	1490.23		2329.37
P49770							16813.6
F8VQX6	48695.1		3783.62			4824.37						2661.46
Q9BUZ4
Q9NZ53
E9PQW4		33785.2		12197.5	76303.7		135792	3649.18	2893.52		26089.5
F8WDS9					25206.3					10870.8	4397.08
H0YBF6	54921.3	17402	13141.7	37132.1	73112.4	26798.9	47265.4	10627		32947.4	27102.2	13076.8
K7EKP8	206544	581389					753050	13390.9	8340.18	209957	62964.6	2332.68
A0A0U1RQT9	62235.4	47612.7	19144.1	19387.8	90591.8	77430.5	133295	28645.8	42830.9	7759.27	33541.3	29208.9
Q8N4Q1		104944			69837.2			24260.1	20916.1	30667.7	46039.5	19912.4
Q96HQ2	13017.2	15294.1					21215.3			18314.8		2504.99
Q9Y6V0	872687	475539	162684	865194	618043	470166	1.11628e+06	121136	388249	406348	230598	30441.3
P60059	56093.7	173969	9610.13		246300	46367.4	45362.6	47030.8	38845.8	30444.4	116898	20393.8
Q12923	5790.36	28264.4	3768.34	10496.4	26588.5		12237	3281.47	13368.7	9645.71	17007.7	2196.82
G5E9F5	36370.4	22842.5			43570.2		32978.4	9234.07	4342.31	17118.7	12532.6
P00846		56757	19691.5		250215	30267.3		55727.9	41434.3	8665.34	79279	36589.5
Q9UDY2	5926.26	2954.89		8674.53		16031.6			3674.5		4162.94
Q5TC82	76808.1	15121.5	14021.6	38028	18651.6						27131.8	4538.96
H0YL69	25602.2	52347.2		16766	20068.7		35162.8			12779.8
A0A7I2YQG2	409386	211707		473873	137254	377107	1.91179e+06	24728.6	74765.2	43973.8	220504	13450.8
H0YCE8	29478.5			19891.3	19120.9	28827.1					12098.8
C9JXP6
H7C0K7	107715	110239		70212.1	80445.5		148860			33555.3
H7C2D3
A0A3B3ITE7				20758.4		9515.45	12338.9			1972.7
P34932		4287.2		11273.8		15762.2	34468.4		4913.24
P61009	99260.9	140597	56081.9	315850	245139	136374	159864	66062.1	112310	92558	82848.3	64393
A0AVT1
G5E9Z2				14104.1
Q15648	26542.2	8686.63		17538.8	6761.36	26884.8	81847.7	7673.37	8549.67	11435.2	10864.1	5821.68
Q71F23	34413.2	29964.2		67371.3	34160.5		60072.4			10646.3	9252.55
Q9HB40		28230.1			46410.4			6513.91		8601.69	12624.6
O15297	7428.94			7873.89	40107.5	13549.5	33408.7	5056.47	5612.27
A0A0J9YYH3					23573.3					30761.1	13732.3
A0A6Q8PHH9									8157.32		6095.73
F5H365			18983.6				20047.4		17782			5537.84
Q659A1		4319.52				13744
Q9H116
Q5SRE5	6102.17	12932.7		11552.7	1477.46	2695.17	14305.5		1157.97	1771.25
P00966		14601					23052.1			14568.2	8576.98	6749.76
P31151	92278	4359.93		134412		11080.8	224194		9134.14	20596.4		16552.3
Q9Y289		11122.3			53146.5	75219.1		29340	32442.5		29175.4	29738.4
A0A1W2PNY5
A0A5H1ZRP8	819122	59051.3	168035	95178.6	18114.6	1.33831e+06	314430	128056	329075	412734	144587	99157.5
Q8WUD4	80302.8	151433	2868.03	48706.8		8048.16	190610	7955.7		44498.3	60324.5
P30038
C9JLC1	9096.55	98742.8	95149.9	29345.4	74710.2	7961.88	199480	10622.2	5790.89	49806.3	37928.5	20206.9
P49755	100837	37564.1			41445.3	11412.8	219559	8228.33	6150.49	69024.5	18743.3	4499.82
Q9UDV7	12226.8	4084.24		111472	9024.58	15632.6	21340.3		13830.8		22449.1	2129.51
O00625	1.39583e+06	2.69783e+06	30995.2		3.04042e+06	321221	2.26768e+06	385854	1.16325e+06	405534	1360721	234210
O43432	74698.8	56672.5	8122.62	34070.8	105548	44540.4	159065	16992.5	75509	110538	32586.4	10939.1
[truncated: 343 more rows]

## Sheet: Table S3
Supplementary Table S3 | Significantly enriched proteins identified by CARPID with TUG1 sgRNAs under untreated condition.
Supplementary references
1. Cristini et al., Cell Reports, 2018*
2. Mosler et al., Nature communications, 2021*
3. Wang et al., Genome Research, 2018*
*Studies detecting RNA/DNA hybrid-interacting proteins.
sgTUG1_1
Accession	Description	Gene symbol	Average peptide abundance across three independent experiments (x107)	P-value	Reported in the studies above	References
Q99459	Cell division cycle 5-like protein OS=Homo sapiens OX=9606 GN=CDC5L PE=1 SV=2	CDC5L	1.12865	0.00350492	Yes	2, 3
A0A5H1ZRQ2	RNA helicase OS=Homo sapiens OX=9606 GN=DDX17 PE=1 SV=2	DDX17	4.75244	0.000440002	Yes	1, 2, 3
Q9NVP1	ATP-dependent RNA helicase DDX18 OS=Homo sapiens OX=9606 GN=DDX18 PE=1 SV=2	DDX18	2.69489	0.00016303	Yes	1, 2, 3
Q9NR30	Nucleolar RNA helicase 2 OS=Homo sapiens OX=9606 GN=DDX21 PE=1 SV=5	DDX21	6.51366	1.56e-05	Yes	1, 2, 3
O00571	ATP-dependent RNA helicase DDX3X OS=Homo sapiens OX=9606 GN=DDX3X PE=1 SV=3	DDX3X	2.26756	0.000917699	Yes	1, 3
J3KTA4	DEAD box protein 5 OS=Homo sapiens OX=9606 GN=DDX5 PE=1 SV=1	DDX5	1.44774	0.0090849	Yes	1, 2, 3
O43143	Pre-mRNA-splicing factor ATP-dependent RNA helicase DHX15 OS=Homo sapiens OX=9606 GN=DHX15 PE=1 SV=2	DHX15	1.37721	0.00301683	Yes	1, 2, 3
Q7L2E3	ATP-dependent RNA helicase DHX30 OS=Homo sapiens OX=9606 GN=DHX30	DHX30	1.46824	0.0084433	No
Q08211	ATP-dependent RNA helicase A OS=Homo sapiens OX=9606 GN=DHX9 PE=1 SV=4	DHX9	4.18703	0.000961492	Yes	1, 2, 3
P10515	Dihydrolipoyllysine-residue acetyltransferase component of pyruvate dehydrogenase complex, mitochondrial OS=Homo sapiens OX=9606 GN=DLAT PE=1 SV=3	DLAT	4.17674	0.000447631	No
Q9BZE4	GTP-binding protein 4 OS=Homo sapiens OX=9606 GN=GTPBP4 PE=1 SV=3	GTPBP4	1.00487	0.0019012	Yes	1, 2
Q5QNW6	Histone H2B type 2-F OS=Homo sapiens OX=9606 GN=H2BC18 PE=1 SV=3	H2BC18	1.24739	0.00797287	No
P22626	Heterogeneous nuclear ribonucleoproteins A2/B1 OS=Homo sapiens OX=9606 GN=HNRNPA2B1 PE=1 SV=2	HNRNPA2B1	1.83275	0.00581791	Yes	1, 2, 3
P07910	Heterogeneous nuclear ribonucleoproteins C1/C2 OS=Homo sapiens OX=9606 GN=HNRNPC PE=1 SV=4	HNRNPC	2.95879	0.00241224	Yes	1, 2, 3
A0A087X0X3	Heterogeneous nuclear ribonucleoprotein M OS=Homo sapiens OX=9606 GN=HNRNPM PE=1 SV=1	HNRNPM	2.41653	0.00243524	Yes	1, 2, 3
Q00839	Heterogeneous nuclear ribonucleoprotein U OS=Homo sapiens OX=9606 GN=HNRNPU PE=1 SV=6	HNRNPU	2.48331	0.00267986	Yes	1, 2, 3
P04264	Keratin, type II cytoskeletal 1 OS=Homo sapiens OX=9606 GN=KRT1 PE=1 SV=6	KRT1	9.11434	2.6e-05	No
P35527	Keratin, type I cytoskeletal 9 OS=Homo sapiens OX=9606 GN=KRT9 PE=1 SV=3	KRT9	4.8722	0.000497081	No
A8MXP9	Matrin-3 OS=Homo sapiens OX=9606 GN=MATR3 PE=1 SV=1	MATR3	1.31249	0.00487044	Yes	1, 2, 3
Q96RQ3	Methylcrotonoyl-CoA carboxylase subunit alpha, mitochondrial OS=Homo sapiens OX=9606 GN=MCCC1 PE=1 SV=3	MCCC1	3.24069	0.00125354	No
Q9HCC0	Methylcrotonoyl-CoA carboxylase beta chain, mitochondrial OS=Homo sapiens OX=9606 GN=MCCC2 PE=1 SV=1	MCCC2	2.25863	0.00266213	No
Q14676	Mediator of DNA damage checkpoint protein 1 OS=Homo sapiens OX=9606 GN=MDC1 PE=1 SV=3	MDC1	2.09166	0.000902975	Yes	2
P46013	Proliferation marker protein Ki-67 OS=Homo sapiens OX=9606 GN=MKI67 PE=1 SV=2	MKI67	1.3516	0.00725913	Yes	1, 2, 3
Q9BQG0	Myb-binding protein 1A OS=Homo sapiens OX=9606 GN=MYBBP1A PE=1 SV=2	MYBBP1A	4.83965	0.000888184	Yes	1, 2, 3
P19338	Nucleolin OS=Homo sapiens OX=9606 GN=NCL PE=1 SV=3	NCL	5.38743	0.00144864	Yes	1, 2, 3
Q9H6R4	Nucleolar protein 6 OS=Homo sapiens OX=9606 GN=NOL6 PE=1 SV=2	NOL6	1.2598	0.00387112	Yes	2, 3
P46087	Probable 28S rRNA (cytosine(4447)-C(5))-methyltransferase OS=Homo sapiens OX=9606 GN=NOP2 PE=1 SV=2	NOP2	3.59571	3.75e-05	Yes	1, 2, 3
O00567	Nucleolar protein 56 OS=Homo sapiens OX=9606 GN=NOP56 PE=1 SV=4	NOP56	4.07841	2.25e-05	No
Q9Y2X3	Nucleolar protein 58 OS=Homo sapiens OX=9606 GN=NOP58 PE=1 SV=1	NOP58	1.82657	0.00460979	Yes	1, 2, 3
A0A7I2V5S2	Nucleophosmin OS=Homo sapiens OX=9606 GN=NPM1 PE=1 SV=1	NPM1	22.2444	1.64e-05	Yes	1, 2, 3
P09874	Poly [ADP-ribose] polymerase 1 OS=Homo sapiens OX=9606 GN=PARP1 PE=1 SV=4	PARP1	3.53623	0.0279636	Yes	1, 2, 3
P05166	Propionyl-CoA carboxylase beta chain, mitochondrial OS=Homo sapiens OX=9606 GN=PCCB PE=1 SV=3	PCCB	1.46048	0.00398537	No
Q9BY77	Polymerase delta-interacting protein 3 OS=Homo sapiens OX=9606 GN=POLDIP3 PE=1 SV=2	POLDIP3	1.00315	0.0114915	Yes	3
O75475	PC4 and SFRS1-interacting protein OS=Homo sapiens OX=9606 GN=PSIP1 PE=1 SV=1	PSIP1	1.85454	0.000574752	Yes	1
P26599	Polypyrimidine tract-binding protein 1 OS=Homo sapiens OX=9606 GN=PTBP1 PE=1 SV=1	PTBP1	1.82435	0.00510935	Yes	1, 2, 3
Q15397	Pumilio homolog 3 OS=Homo sapiens OX=9606 GN=PUM3 PE=1 SV=3	PUM3	1.25817	0.00105214	No
Q9NW13	RNA-binding protein 28 OS=Homo sapiens OX=9606 GN=RBM28 PE=1 SV=3	RBM28	1.06478	0.0127575	Yes	1, 2
P62906	60S ribosomal protein L10a OS=Homo sapiens OX=9606 GN=RPL10A PE=1 SV=2	RPL10A	1.64143	0.00354393	Yes	2, 3
P05388	60S acidic ribosomal protein P0 OS=Homo sapiens OX=9606 GN=RPLP0 PE=1 SV=1	RPLP0	2.08978	0.00467536	Yes	2
P62701	40S ribosomal protein S4, X isoform OS=Homo sapiens OX=9606 GN=RPS4X PE=1 SV=2	RPS4X	1.09909	0.0186187	Yes	2, 3
O76021	Ribosomal L1 domain-containing protein 1 OS=Homo sapiens OX=9606 GN=RSL1D1 PE=1 SV=3	RSL1D1	1.80785	0.000399498	Yes	2
P11387	DNA topoisomerase 1 OS=Homo sapiens OX=9606 GN=TOP1 PE=1 SV=2	TOP1	3.31913	3.85e-05	Yes	1, 2, 3
P11388	DNA topoisomerase 2-alpha OS=Homo sapiens OX=9606 GN=TOP2A PE=1 SV=3	TOP2A	3.06403	0.000566872	Yes	1, 2
Q02880	DNA topoisomerase 2-beta OS=Homo sapiens OX=9606 GN=TOP2B PE=1 SV=3	TOP2B	2.50092	0.00266431	Yes	2, 3
F5H5D3	Tubulin alpha chain OS=Homo sapiens OX=9606 GN=TUBA1C PE=1 SV=1	TUBA1C	1.27277	0.00850001	No
Q5JP53	Tubulin beta chain OS=Homo sapiens OX=9606 GN=TUBB PE=1 SV=1	TUBB	1.1736	0.0384622	Yes	2
sgTUG1_2
Accession	Description	Gene symbol	Average peptide abundance across three independent experiments (x107)	P-value	Reported in the studies above	References
P60709	Actin, cytoplasmic 1 OS=Homo sapiens OX=9606 GN=ACTB PE=1 SV=1	ACTB	1.45384	0.00884005	No
P25705	ATP synthase subunit alpha, mitochondrial OS=Homo sapiens OX=9606 GN=ATP5F1A PE=1 SV=1	ATP5F1A	1.26744	0.0102294	No
P55060	Exportin-2 OS=Homo sapiens OX=9606 GN=CSE1L PE=1 SV=3	CSE1L	2.84347	0.0191552	Yes	2, 3
P11182	Lipoamide acyltransferase component of branched-chain alpha-keto acid dehydrogenase complex, mitochondrial OS=Homo sapiens OX=9606 GN=DBT PE=1 SV=3	DBT	5.75333	0.00294488	No
A0A5H1ZRQ2	RNA helicase OS=Homo sapiens OX=9606 GN=DDX17 PE=1 SV=2	DDX17	4.60801	0.0378225	Yes	1, 2, 3
Q9NVP1	ATP-dependent RNA helicase DDX18 OS=Homo sapiens OX=9606 GN=DDX18 PE=1 SV=2	DDX18	1.6935	0.0100137	Yes	1, 2, 3
Q9NR30	Nucleolar RNA helicase 2 OS=Homo sapiens OX=9606 GN=DDX21 PE=1 SV=5	DDX21	2.14634	0.00412839	Yes	1, 2, 3
O00571	ATP-dependent RNA helicase DDX3X OS=Homo sapiens OX=9606 GN=DDX3X PE=1 SV=3	DDX3X	2.69367	0.0110564	Yes	1, 3
Q08211	ATP-dependent RNA helicase A OS=Homo sapiens OX=9606 GN=DHX9 PE=1 SV=4	DHX9	5.77739	0.000888184	Yes	1, 2, 3
P10515	Dihydrolipoyllysine-residue acetyltransferase component of pyruvate dehydrogenase complex, mitochondrial OS=Homo sapiens OX=9606 GN=DLAT PE=1 SV=3	DLAT	7.05572	0.000148514	No
Q16777	Histone H2A type 2-C OS=Homo sapiens OX=9606 GN=H2AC20 PE=1 SV=4	H2AC20	3.36265	0.00890253	No
Q5QNW6	Histone H2B type 2-F OS=Homo sapiens OX=9606 GN=H2BC18 PE=1 SV=3	H2BC18	2.69676	0.0202182	No
P62805	Histone H4 OS=Homo sapiens OX=9606 GN=H4C1 PE=1 SV=2	H4-16	9.38423	0.00411559	No
F8W6I7	Heterogeneous nuclear ribonucleoprotein A1 OS=Homo sapiens OX=9606 GN=HNRNPA1 PE=1 SV=2	HNRNPA1	2.67729	0.0114971	Yes	1, 2, 3
P22626	Heterogeneous nuclear ribonucleoproteins A2/B1 OS=Homo sapiens OX=9606 GN=HNRNPA2B1 PE=1 SV=2	HNRNPA2B1	4.48313	0.00381859	Yes	1, 2, 3
P51991	Heterogeneous nuclear ribonucleoprotein A3 OS=Homo sapiens OX=9606 GN=HNRNPA3 PE=1 SV=2	HNRNPA3	3.41213	0.0165861	Yes	1, 2, 3
P07910	Heterogeneous nuclear ribonucleoproteins C1/C2 OS=Homo sapiens OX=9606 GN=HNRNPC PE=1 SV=4	HNRNPC	4.97465	0.0282818	Yes	1, 2, 3
P61978	Heterogeneous nuclear ribonucleoprotein K OS=Homo sapiens OX=9606 GN=HNRNPK	HNRNPK	2.52418	0.00898543	Yes	1, 2, 3
P14866	Heterogeneous nuclear ribonucleoprotein L OS=Homo sapiens OX=9606 GN=HNRNPL PE=1 SV=2	HNRNPL	1.48264	0.0180936	Yes	1, 2, 3
B4DY09	Interleukin enhancer-binding factor 2 OS=Homo sapiens OX=9606 GN=ILF2 PE=1 SV=1	ILF2	2.63996	0.0163888	Yes	1, 2, 3
Q96RQ3	Methylcrotonoyl-CoA carboxylase subunit alpha, mitochondrial OS=Homo sapiens OX=9606 GN=MCCC1 PE=1 SV=3	MCCC1	5.11787	0.000849024	No
Q9HCC0	Methylcrotonoyl-CoA carboxylase beta chain, mitochondrial OS=Homo sapiens OX=9606 GN=MCCC2 PE=1 SV=1	MCCC2	2.00447	0.00317259	No
P46013	Proliferation marker protein Ki-67 OS=Homo sapiens OX=9606 GN=MKI67 PE=1 SV=2	MKI67	1.4413	0.0139381	Yes	1, 2, 3
P46087	Probable 28S rRNA (cytosine(4447)-C(5))-methyltransferase OS=Homo sapiens OX=9606 GN=NOP2 PE=1 SV=2	NOP2	1.28448	0.0172557	Yes	1, 2, 3
A0A7I2V5S2	Nucleophosmin OS=Homo sapiens OX=9606 GN=NPM1 PE=1 SV=1	NPM1	6.62666	0.0165001	Yes	1, 2, 3
P09874	Poly [ADP-ribose] polymerase 1 OS=Homo sapiens OX=9606 GN=PARP1 PE=1 SV=4	PARP1	4.58935	0.0165466	Yes	1, 2, 3
P05165	Propionyl-CoA carboxylase alpha chain, mitochondrial OS=Homo sapiens OX=9606 GN=PCCA PE=1 SV=4	PCCA	4.22602	0.00145296	No
P05166	Propionyl-CoA carboxylase beta chain, mitochondrial OS=Homo sapiens OX=9606 GN=PCCB PE=1 SV=3	PCCB	4.21867	0.00202562	No
Q9H307	Pinin OS=Homo sapiens OX=9606 GN=PNN PE=1 SV=5	PNN	1.39664	0.00816568	Yes	3
P38159	RNA-binding motif protein, X chromosome OS=Homo sapiens OX=9606 GN=RBMX PE=1 SV=3	RBMX	1.91475	0.0463573	Yes	1, 2, 3
P62424	60S ribosomal protein L7a OS=Homo sapiens OX=9606 GN=RPL7A PE=1 SV=2	RPL7A	1.15677	0.0335008	Yes	3
P05141	ADP/ATP translocase 2 OS=Homo sapiens OX=9606 GN=SLC25A5 PE=1 SV=7	SLC25A5	1.47501	0.00974633	Yes	1, 3
J3KTL2	Serine/arginine-rich splicing factor 1 OS=Homo sapiens OX=9606 GN=SRSF1 PE=1 SV=1	SRSF1	2.23302	0.0205635	Yes	1, 2, 3
Q13242	Serine/arginine-rich splicing factor 9 OS=Homo sapiens OX=9606 GN=SRSF9 PE=1 SV=1	SRSF9	2.00457	0.00774945	Yes	1, 2
P11388	DNA topoisomerase 2-alpha OS=Homo sapiens OX=9606 GN=TOP2A PE=1 SV=3	TOP2A	5.78671	0.00122914	Yes	1, 2
Q02880	DNA topoisomerase 2-beta OS=Homo sapiens OX=9606 GN=TOP2B PE=1 SV=3	TOP2B	1.81981	0.00385954	Yes	2, 3
F5H5D3	Tubulin alpha chain OS=Homo sapiens OX=9606 GN=TUBA1C PE=1 SV=1	TUBA1C	1.0182	0.0105386	No
sgTUG1_3
Accession	Description	Gene symbol	Average peptide abundance across three independent experiments (x107)	P-value	Reported in the studies above	References
P11182	Lipoamide acyltransferase component of branched-chain alpha-keto acid dehydrogenase complex, mitochondrial OS=Homo sapiens OX=9606 GN=DBT PE=1 SV=3	DBT	7.9807	1.63e-06	No
A0A5H1ZRQ2	RNA helicase OS=Homo sapiens OX=9606 GN=DDX17 PE=1 SV=2	DDX17	2.94381	0.0031796	Yes	1, 2, 3
Q9NVP1	ATP-dependent RNA helicase DDX18 OS=Homo sapiens OX=9606 GN=DDX18 PE=1 SV=2	DDX18	2.0878	0.000184749	Yes	1, 2, 3
Q9NR30	Nucleolar RNA helicase 2 OS=Homo sapiens OX=9606 GN=DDX21 PE=1 SV=5	DDX21	1.17389	0.00677308	Yes	1, 2, 3
J3KTA4	DEAD box protein 5 OS=Homo sapiens OX=9606 GN=DDX5 PE=1 SV=1	DDX5	1.60232	0.00391938	Yes	1, 2, 3
Q08211	ATP-dependent RNA helicase A OS=Homo sapiens OX=9606 GN=DHX9 PE=1 SV=4	DHX9	6.03658	0.00084757	Yes	1, 2, 3
P10515	Dihydrolipoyllysine-residue acetyltransferase component of pyruvate dehydrogenase complex, mitochondrial OS=Homo sapiens OX=9606 GN=DLAT PE=1 SV=3	DLAT	19.8518	6.36e-09	No
Q15029	116 kDa U5 small nuclear ribonucleoprotein component OS=Homo sapiens OX=9606 GN=EFTUD2 PE=1 SV=1	EFTUD2	1.12593	0.00734984	No
F8W6I7	Helix-destabilizing protein OS=Homo sapiens OX=9606 GN=HNRNPA1 PE=1 SV=2	HNRNPA1	1.47705	0.00602402	Yes	1, 2, 3
P22626	Heterogeneous nuclear ribonucleoproteins A2/B1 OS=Homo sapiens OX=9606 GN=HNRNPA2B1 PE=1 SV=2	HNRNPA2B1	3.56628	9.14e-05	Yes	1, 2, 3
P07910	Heterogeneous nuclear ribonucleoproteins C1/C2 OS=Homo sapiens OX=9606 GN=HNRNPC PE=1 SV=4	HNRNPC	3.85911	0.000481854	Yes	1, 2, 3
P31943	Heterogeneous nuclear ribonucleoprotein H OS=Homo sapiens OX=9606 GN=HNRNPH1 PE=1 SV=4	HNRNPH1	1.82854	0.00322088	Yes	2, 3
A0A087X0X3	Heterogeneous nuclear ribonucleoprotein M OS=Homo sapiens OX=9606 GN=HNRNPM PE=1 SV=1	HNRNPM	2.38065	0.00110631	Yes	1, 2, 3
B4DY09	Interleukin enhancer-binding factor 2 OS=Homo sapiens OX=9606 GN=ILF2 PE=1 SV=1	ILF2	2.05066	0.00306444	Yes	1, 2, 3
P04264	Keratin, type II cytoskeletal 1 OS=Homo sapiens OX=9606 GN=KRT1 PE=1 SV=6	KRT1	4.34648	2.72e-05	No
A0A1B0GVI3	Keratin, type I cytoskeletal 10 OS=Homo sapiens OX=9606 GN=KRT10 PE=1 SV=2	KRT10	1.9092	0.000474475	No
P35908	Keratin, type II cytoskeletal 2 epidermal OS=Homo sapiens OX=9606 GN=KRT2 PE=1 SV=2	KRT2	1.43141	0.000923347	No
P35527	Keratin, type I cytoskeletal 9 OS=Homo sapiens OX=9606 GN=KRT9 PE=1 SV=3	KRT9	2.36547	0.000797674	No
A0A804HKI2	Leucine-rich PPR motif-containing protein, mitochondrial OS=Homo sapiens OX=9606 GN=LRPPRC PE=4 SV=1	LRPPRC	1.47576	0.00558793	Yes	3
Q96RQ3	Methylcrotonoyl-CoA carboxylase subunit alpha, mitochondrial OS=Homo sapiens OX=9606 GN=MCCC1 PE=1 SV=3	MCCC1	5.08476	1.07e-05	No
Q9HCC0	Methylcrotonoyl-CoA carboxylase beta chain, mitochondrial OS=Homo sapiens OX=9606 GN=MCCC2 PE=1 SV=1	MCCC2	2.31746	7.56e-05	No
P46013	Proliferation marker protein Ki-67 OS=Homo sapiens OX=9606 GN=MKI67 PE=1 SV=2	MKI67	2.55131	0.00155229	Yes	1, 2, 3
Q92665	28S ribosomal protein S31, mitochondrial OS=Homo sapiens OX=9606 GN=MRPS31 PE=1 SV=3	MRPS31	1.55835	0.00374539	No
Q9H6R4	Nucleolar protein 6 OS=Homo sapiens OX=9606 GN=NOL6 PE=1 SV=2	NOL6	1.68545	0.00589454	Yes	2, 3
P46087	Probable 28S rRNA (cytosine(4447)-C(5))-methyltransferase OS=Homo sapiens OX=9606 GN=NOP2 PE=1 SV=2	NOP2	1.23784	0.0164991	Yes	1, 2, 3
A0A7I2V5S2	Nucleophosmin OS=Homo sapiens OX=9606 GN=NPM1 PE=1 SV=1	NPM1	20.0057	4.89e-05	Yes	1, 2, 3
P09874	Poly [ADP-ribose] polymerase 1 OS=Homo sapiens OX=9606 GN=PARP1 PE=1 SV=4	PARP1	7.8351	0.000139216	Yes	1, 2, 3
P05165	Propionyl-CoA carboxylase alpha chain, mitochondrial OS=Homo sapiens OX=9606 GN=PCCA PE=1 SV=4	PCCA	5.90469	8.98e-06	No
P05166	Propionyl-CoA carboxylase beta chain, mitochondrial OS=Homo sapiens OX=9606 GN=PCCB PE=1 SV=3	PCCB	3.20982	0.000984763	No
P08559	Pyruvate dehydrogenase E1 component subunit alpha, somatic form, mitochondrial OS=Homo sapiens OX=9606 GN=PDHA1 PE=1 SV=3	PDHA1	1.38098	0.000435733	No
Q9H307	Pinin OS=Homo sapiens OX=9606 GN=PNN PE=1 SV=5	PNN	1.70837	0.000197213	No
P05388	60S acidic ribosomal protein P0 OS=Homo sapiens OX=9606 GN=RPLP0 PE=1 SV=1	RPLP0	1.22704	0.00856854	Yes	2
P11388	DNA topoisomerase 2-alpha OS=Homo sapiens OX=9606 GN=TOP2A PE=1 SV=3	TOP2A	4.38662	0.00108171	Yes	1, 2
Q02880	DNA topoisomerase 2-beta OS=Homo sapiens OX=9606 GN=TOP2B PE=1 SV=3	TOP2B	1.60405	0.00588068	Yes	2, 3
A0A075B6Z2	T cell receptor alpha joining 56 (Fragment) OS=Homo sapiens OX=9606 GN=TRAJ56 PE=4 SV=1	TRAJ56	1.79662	0.00219695	No
F5H5D3	Tubulin alpha chain OS=Homo sapiens OX=9606 GN=TUBA1C PE=1 SV=1	TUBA1C	1.15182	0.00597057	No

## Sheet: Table S4
Supplementary Table S4 | Raw mass spectrometry data from the CARPID assay using MALAT1 sgRNA under untreated condition.
Accession	Abundance: NoTarget, rep1, Untreated	Abundance: NoTarget, rep2, Untreated	Abundance: NoTarget, rep3, Untreated	Abundance: MALAT1, rep1, Untreated	Abundance: MALAT1, rep2, Untreated	Abundance: MALAT1, rep3, Untreated
P46013	3.27693e+07	3.54515e+08	1.51048e+07	1.77095e+08	2.29898e+08	1.47362e+07
P46013-2	5154.52	194452	6554.59	5388.11	120838	7421.98
P11498	6.68137e+08	5.36426e+08	8.29496e+07	8.63109e+08	5.69883e+08	2.13199e+08
P11388	4.06426e+07	6.50634e+08	4.01653e+06	3.06941e+08	4.24142e+08	3.76102e+06
Q14980	5.48616e+06	7.67396e+07	626535	2.76709e+07	4.3004e+07	476606
Q14980-2	146866	1.85094e+06	1772.68	700991	821794	3502.35
P09874	1.00086e+08	1.20686e+09	6.41934e+06	8.77824e+08	7.55765e+08	8.48364e+06
Q02880	1.70586e+07	2.73111e+08	2.10191e+06	9.5811e+07	1.48096e+08	1.73676e+06
Q9H583	1.43403e+07	3.63742e+07	2.76964e+06	2.98599e+07	2.09463e+07	1.77509e+06
Q14676	3.51906e+06	2.13741e+08	727658	3.05946e+07	4.89704e+07	625376
Q6P2Q9	3.25725e+06	2.07333e+07	265338	1.21808e+07	1.29319e+07	384154
P35580	4.39963e+06	5.04576e+06	338249	5.99372e+06	7.10763e+06	485818
P78527	2.12228e+07	2.74021e+07	1.01504e+06	1.85715e+07	1.72494e+07	2.004e+06
Q08211	3.36424e+07	2.68518e+08	3.6814e+06	1.11588e+08	8.62682e+07	2.9548e+06
Q14690	4.61497e+06	3.92754e+07	2.35222e+06	1.50425e+07	1.57284e+07	2.83559e+06
Q96RQ3	2.13464e+08	1.85921e+08	1.2858e+07	2.82362e+08	1.51832e+08	3.82054e+07
Q13085	2.57663e+07	1.1824e+07	5.57976e+06	8.31691e+06	6.46837e+06	1.16645e+07
A0A087X0X3	8.3941e+07	2.25407e+08	3.18379e+06	2.26902e+08	1.27462e+08	3.90867e+06
P05165	2.02188e+08	2.48709e+08	2.44741e+07	2.62458e+08	1.34667e+08	7.07061e+07
A0A1B0GVI3	2.74227e+08	1.32462e+08	1.28079e+07	1.37651e+08	9.71885e+07	1.60027e+07
P11182	7.59323e+08	1.2734e+09	1.7658e+08	1.19177e+09	9.30685e+08	2.71774e+08
P04264	3.31869e+08	2.15222e+08	1.72701e+07	2.34051e+08	1.37104e+08	2.98218e+07
Q9BQG0	2.21554e+07	2.12492e+08	5.26388e+06	1.0431e+08	6.65207e+07	5.41692e+06
A0A804HKI2	4.79114e+06	1.00536e+07	1.54172e+06	1.12559e+07	8.31364e+06	1.76974e+06
O75643	3.43819e+06	1.5416e+07	279089	6.48193e+06	4.74267e+06	280833
P05166	1.67148e+08	2.08227e+08	1.73584e+07	2.93348e+08	1.69746e+08	4.2767e+07
P10515	7.95174e+08	1.2e+09	2.11618e+08	1.29742e+09	9.35793e+08	3.74343e+08
P15924	1.12719e+07	1.4256e+06	243824	923858	783926	539763
A8MXP9	2.39734e+07	1.39829e+08	681413	1.21409e+08	9.26925e+07	1.50909e+06
Q9HCC0	9.92602e+07	1.15764e+08	1.16652e+07	1.91025e+08	1.18182e+08	3.39868e+07
Q9Y5B9	6.20424e+06	9.07618e+07	496691	3.65326e+07	2.85973e+07	698964
O75691	3.30976e+06	1.50492e+07	415787	9.72721e+06	6.50452e+06	574090
Q7L2E3-2	9.25939e+06	2.78816e+07	799607	2.70338e+07	2.53926e+07	828430
A0A7P0TBK2	224090	111453	25436.1	32105.8	125424	68556.9
P10809	1.68718e+07	2.07504e+07	7.65006e+06	3.45279e+07	1.7812e+07	1.24755e+07
Q9UQE7	3.02302e+06	1.55297e+07	140211	9.54785e+06	1.06054e+07	263823
Q9H6R4	1.41436e+07	4.28436e+07	1.18371e+06	3.28659e+07	3.88618e+07	1.04759e+06
P35908	1.64946e+07	1.78712e+07	3.6755e+06	2.26308e+07	1.24528e+07	4.50382e+06
P35527	2.94662e+07	6.25969e+07	3.58976e+06	6.37479e+07	3.80142e+07	6.21421e+06
P49454	620912	4.77388e+06	156018	2.2675e+06	1.91469e+06	197217
A0A6Q8PHK0	7.20087e+06	3.58469e+07	591104	3.11706e+07	2.20442e+07	635310
O75533	2.31372e+06	2.01156e+07	348282	1.07595e+07	1.25817e+07	420085
O00567	1.26032e+07	1.27906e+08	3.27089e+06	4.4357e+07	4.27322e+07	2.29817e+06
P08779	6.30258e+07	6.1566e+06	4.94862e+06	1.39351e+07	9.4289e+06	1.30519e+07
Q15029	9.99956e+06	3.14782e+07	1.1396e+06	2.46095e+07	2.29569e+07	784967
Q14669-3	5522.58	44136.8	1511.59	1329.51	6450.96	4702.49
Q04695	4.70768e+07	3.67694e+06	1.6655e+06	4.40967e+06	3.80697e+06	2.88414e+06
P14866	8.51532e+06	2.02991e+08	707331	4.78033e+07	3.85391e+07	1.05042e+06
P02533	1.49501e+07	4.92675e+06	2.69337e+06	1.10921e+07	7.29745e+06	3.36486e+06
P26599	4.08599e+07	1.44976e+08	2.61055e+06	1.77572e+08	9.56335e+07	3.92112e+06
Q9NR30	7.04015e+06	1.40103e+08	3.26041e+06	4.60342e+07	4.03687e+07	2.07664e+06
P08670	5.34105e+07	1.19032e+08	6.64529e+06	1.15432e+08	7.90568e+07	1.0736e+07
O75475	8.43338e+06	5.17183e+08	2.25325e+06	5.48164e+07	9.33486e+07	7.4722e+06
P02538	1.07659e+08	1.61316e+07	2.71098e+06	2.43425e+07	1.51427e+07	1.17084e+07
Q14683	1.72414e+06	1.61145e+07	160847	8.17989e+06	9.79639e+06	147004
P55265	1.54424e+07	6.02336e+07	575895	4.86709e+07	4.40039e+07	825328
O60264	6.13217e+06	5.75062e+07	405311	2.86245e+07	2.82539e+07	650535
Q9Y2X3	1.05169e+07	7.4555e+07	1.31224e+06	3.36298e+07	2.96927e+07	640561
P04259	2.90169e+06	148398	104142	219284	153689	1.09926e+06
M0QZM1	52567.5	85591.2	4105.61	84836.6	69996.2	2458.11
P55265-2	89509.7	745190	14982.1	325690	393749	10862.5
Q8WYP5	743547	3.49741e+07	169241	1.14594e+07	1.22548e+07	178217
P13647	2.8714e+07	6.49086e+06	941843	1.24951e+07	7.30845e+06	1.62465e+06
Q03701	4.98908e+06	2.90886e+07	326043	1.88049e+07	1.4973e+07	342618
P61978-3	8.74606e+06	2.64491e+08	1.88628e+06	1.53076e+08	9.34603e+07	1.62407e+06
Q9ULW0	4.43305e+06	7.21653e+07	856453	4.1234e+07	3.73295e+07	1.14241e+06
Q13813	1.75018e+06	2.52815e+06	385750	2.79678e+06	2.00055e+06	306996
P20700	1.24961e+07	3.7739e+07	307603	3.24904e+07	1.46199e+07	728368
Q9UIG0	1.60098e+06	4.02312e+07	425111	1.03314e+07	1.54241e+07	408079
O00571	1.68518e+07	1.30418e+08	1.50386e+06	9.7991e+07	7.99455e+07	2.64415e+06
Q5UIP0	354036	6.04847e+06	118728	2.1361e+06	3.4688e+06	130314
Q5JP53	1.24746e+07	2.68439e+07	2.27487e+06	4.25027e+07	2.06742e+07	3.97053e+06
A0A7I2V5S2	3.55923e+08	1.08175e+09	5.15039e+07	1.02418e+09	6.66233e+08	2.8645e+07
Q12906-7	8.36231e+06	1.1206e+08	901579	4.23645e+07	2.4203e+07	684738
P11142	1.13844e+07	3.50326e+07	1.5116e+06	3.10511e+07	2.50697e+07	1.8965e+06
Q16891	485621	1.68967e+06	54425.1	1.3715e+06	1.11406e+06	99786.5
P18583-5	1.0155e+06	1.14077e+07	212504	5.22988e+06	3.13796e+06	193155
Q16891-4	5.66877e+06	2.10002e+07	570496	1.32953e+07	8.99505e+06	1.26197e+06
Q9NVP1	6.7743e+06	1.20886e+08	1.50751e+06	5.21594e+07	3.63506e+07	1.22662e+06
Q9BVJ6	2.9568e+06	3.71117e+07	259515	2.76225e+07	2.18524e+07	637882
P25705	2.82624e+07	5.95224e+07	2.06653e+06	7.36105e+07	3.79308e+07	5.59531e+06
Q99459	1.67044e+06	3.57559e+07	211775	1.70425e+07	1.96269e+07	164796
A0A2U3TZM0	2.27206e+06	1.19865e+07	158033	8.16167e+06	8.60372e+06	427889
Q9H0A0	6.41124e+06	2.25695e+07	573374	2.07895e+07	1.2921e+07	673913
Q96T58	382809	3.74155e+06	135603	477772	760294	180262
Q9NZI8	3.08575e+07	1.16365e+08	1.89778e+06	1.02788e+08	6.742e+07	2.10635e+06
B4DY09	8.9195e+06	1.35466e+08	1.76407e+06	9.50226e+07	5.46119e+07	1.22493e+06
P11387	6.9623e+07	3.78201e+08	4.88076e+06	2.17696e+08	1.80695e+08	3.44769e+06
Q7Z3K3	899560	1.42349e+07	1.27212e+06	3.63163e+06	9.90578e+06	870318
P11177	4.77249e+07	1.00074e+08	1.38422e+07	1.05805e+08	9.26265e+07	1.87552e+07
P31943	3.02524e+07	1.46447e+08	1.5887e+06	1.44003e+08	1.02832e+08	2.32468e+06
P22626	1.07394e+07	6.42344e+08	2.66819e+06	2.00406e+08	1.05257e+08	890559
O43143	5.18899e+06	5.83275e+07	472694	2.13118e+07	1.46015e+07	566998
P60709	6.44574e+07	1.15351e+08	1.22366e+07	1.42507e+08	8.63309e+07	1.38837e+07
A0A7I2V2G2	6.87396e+06	1.24616e+07	2.9354e+06	1.81362e+07	1.01642e+07	4.33333e+06
P68371	2.95462e+07	6.03465e+07	5.39547e+06	8.09397e+07	4.28429e+07	7.91942e+06
A0A0G2JIW1	6.68505e+06	1.72291e+07	854112	1.71979e+07	1.35729e+07	1.16477e+06
P06576	8.23533e+06	1.58217e+07	3.59267e+06	2.3568e+07	1.12632e+07	5.40849e+06
J3KTA4	4.3393e+07	2.49669e+08	2.25765e+06	1.8645e+08	1.29736e+08	2.05925e+06
Q9BZE4	7.639e+06	5.3011e+07	219775	3.42506e+07	2.40193e+07	278774
P08559	5.21182e+07	1.38333e+08	4.99234e+06	1.06323e+08	8.52717e+07	6.33119e+06
A0A8I5KWT8	900642	2.11045e+06	789792	963982	948299	647692
P17480	1.13556e+07	5.71381e+07	696005	4.59357e+07	3.46759e+07	992924
G3V4C1	1.15629e+08	5.86685e+08	5.19161e+06	5.27794e+08	3.59363e+08	7.72779e+06
Q08945	7.1595e+06	1.60659e+08	1.35421e+06	9.91706e+07	8.38942e+07	1.89081e+06
E9PKP7	84389.5	603256	1969.61	352730	256167	3272.67
A0A5H1ZRQ2	9.44692e+06	1.90253e+08	1.57294e+06	1.04282e+08	7.8462e+07	1.64194e+06
P07910	409761	3.29892e+06	10459.3	4.90257e+06	3.36012e+06	8605.31
Q15061	8.39436e+06	2.80506e+07	260530	2.51843e+07	1.36565e+07	745466
P46087	3.6132e+06	9.04823e+07	1.20073e+06	3.56607e+07	3.95751e+07	1.11071e+06
O00330	9.0829e+07	1.68686e+08	3.51458e+07	1.29222e+08	1.08367e+08	3.66271e+07
J3KS05	5.45334e+06	8.72707e+07	541552	7.67158e+07	5.26888e+07	561628
P68363	3.97208e+07	8.08651e+07	6.26914e+06	1.23491e+08	6.3412e+07	9.49418e+06
A0A7I2V4F0	2.59247e+06	1.58366e+07	106842	9.63771e+06	9.66047e+06	270351
Q5QJE6	1.54491e+06	3.62363e+07	179994	2.35217e+07	2.03503e+07	187395
Q14807	1.99597e+06	1.90969e+07	63074.6	1.26331e+07	1.09879e+07	116198
Q9NW13	1.84963e+06	3.10588e+07	104239	2.01563e+07	1.71959e+07	144206
Q9Y2R4	2.344e+06	1.64971e+07	78474.6	1.3619e+07	8.41746e+06	69394.2
Q96T88	1.3951e+06	2.56883e+07	113677	1.30339e+07	1.4905e+07	263742
Q8IY81	2.48081e+06	2.97457e+07	457402	2.09294e+07	1.30321e+07	421425
Q9BVA1	4051.25	29675.2	111.819	11791.4	15778.4	518.169
Q13885	185103	260144	24548	328001	225606	54538.8
H0YAR2	8.20212e+06	2.81798e+07	476721	2.41751e+07	1.78401e+07	552315
E9PEX6	2.85591e+07	3.89063e+07	2.43591e+06	3.89178e+07	2.85653e+07	5.75146e+06
Q00839	9.29433e+06	1.21227e+08	422172	4.12799e+07	3.37334e+07	464882
Q71U36	424911	313572	119437	926212	383370	64233.5
Q9NRL2	224347	6.25938e+06	71664.7	2.01739e+06	3.31775e+06	85531.1
Q15717	2.72451e+07	1.50721e+08	1.21025e+06	1.1935e+08	9.52226e+07	1.98058e+06
O00425	4.77641e+06	2.16778e+07	150185	1.82151e+07	1.24589e+07	206699
Q96PK6	1.75602e+07	4.51893e+07	269367	3.73276e+07	3.03005e+07	517081
P19338	8.0725e+06	1.54463e+08	1.5984e+06	4.41057e+07	2.16655e+07	540071
P38919	2.02773e+07	3.58374e+07	2.90623e+06	3.2523e+07	2.41452e+07	4.58454e+06
O76021	7.62324e+06	9.20692e+07	1.08977e+06	1.34415e+07	1.42007e+07	1.39756e+06
P28370	446539	3.36273e+06	40874.5	1.98042e+06	2.53715e+06	50800.8
Q13111	2.74875e+06	3.57533e+07	564938	1.95741e+07	2.37058e+07	803621
F8W6I7	5.52318e+06	3.28945e+08	1.43134e+06	1.24301e+08	7.87337e+07	702172
Q9GZR7	507330	1.0369e+07	77379.5	6.00596e+06	7.68e+06	92880.4
O60287	883150	3.81483e+06	124426	3.59223e+06	2.60397e+06	96374
O00566	1.10091e+06	2.97813e+07	167868	1.09276e+07	1.20134e+07	366000
Q96SI9	3.59377e+06	1.43409e+07	339748	1.13899e+07	8.98632e+06	173498
Q9NTI5	819587	1.25398e+07	143906	3.7655e+06	3.74486e+06	176745
Q9H0S4	4.58559e+06	3.73235e+07	690362	3.15244e+07	2.15993e+07	478539
Q9UQ35	3.35342e+06	1.5587e+07	504149	1.24634e+07	7.88121e+06	554622
A0A8C8MSB2	33117	104031	5665.09	17495.9	207.128	24344
O95251	1.43045e+06	1.54767e+07	91877.5	7.03355e+06	9.86791e+06	257339
Q96T23	217298	6.26004e+06	60530.6	3.42668e+06	4.60065e+06	92796.9
P24928	239455	2.32354e+06	52512.9	687176	1.15138e+06	69684.6
P52597	8.3402e+06	1.57914e+07	707498	2.32753e+07	1.5596e+07	950161
Q9Y5J1	2.90113e+06	3.06753e+07	147450	1.37365e+07	9.67284e+06	209837
P78347	1.9195e+06	3.81789e+06	70770.4	3.72573e+06	2.51431e+06	174789
Q8WTT2	4.21201e+06	2.7e+07	560114	2.08683e+07	1.29297e+07	562205
Q9BTC0	331548	1.11663e+07	74871.1	2.12509e+06	2.80718e+06	84388.7
P51991	1.63072e+06	3.00557e+08	1.58843e+06	1.8368e+07	1.27894e+07	710496
O95678	1.5517e+07	71923.8	24548.3	44833.1	37089.6	22539.4
A0A087X253	2.33933e+06	7.65461e+06	578398	5.94047e+06	4.74269e+06	429855
O60306	1.06072e+06	3.30958e+06	337485	2.39114e+06	2.85165e+06	239480
Q9H0D6	1.12724e+06	9.64962e+06	215222	8.19189e+06	7.7764e+06	487908
P04350	168275	286181	10662.1	613742	244781	26972.7
Q15397	1.39211e+06	2.60071e+07	315290	9.56951e+06	1.14226e+07	311606
S4R3H4	674392	1.37955e+07	94376.1	4.22299e+06	4.82967e+06	120448
P52292	1.31854e+07	3.08103e+07	5.64913e+06	4.3462e+07	2.54499e+07	4.59895e+06
P45973	7.43448e+06	6.77856e+07	348450	5.93636e+07	4.8223e+07	286532
P49916	810583	4.16496e+06	76730.7	3.46138e+06	4.59212e+06	148108
Q8TED0	1.0673e+07	2.64586e+07	133527	2.72652e+07	1.53254e+07	623758
P14923	4.29735e+06	347380	106100	341453	296879	112491
Q8IX01	1.76848e+06	9.40063e+06	90048.1	6.76815e+06	7.06333e+06	167543
Q02218	4.51723e+06	9.83691e+06	308072	4.66486e+06	4.56723e+06	1.71144e+06
Q03252	2.50911e+06	9.71457e+06	107187	5.93479e+06	3.5102e+06	212289
Q15424	1.1341e+06	1.77284e+07	307501	6.80031e+06	7.4407e+06	109257
Q9NYH9	5.77859e+06	1.34687e+07	62964.9	1.15272e+07	6.2571e+06	181095
Q9BZ95	139081	1.52468e+07	61973.2	5.48242e+06	7.30773e+06	68452.7
Q5JTH9	1.47445e+06	6.50032e+06	329538	3.84822e+06	2.74005e+06	418408
Q14684	2.67755e+06	3.56764e+07	326282	9.07581e+06	7.23261e+06	288309
Q12849	3.42234e+06	9.08836e+06	532604	1.24386e+07	5.16841e+06	440759
P49411	7.61084e+06	1.28001e+07	479889	2.51813e+07	1.31205e+07	1.34046e+06
A0A0A0MTB8	7.1598e+06	8.35306e+06	4.40357e+06	6.84327e+06	4.11536e+06	3.37838e+06
Q9GZL7	9.37464e+06	1.96385e+07	781022	2.25843e+07	1.27059e+07	1.64909e+06
Q7Z794	7.12931e+06	1.51722e+06	215511	346147	741053	62342.1
P12956	1.26684e+06	2.14823e+07	98765.5	8.28721e+06	7.77431e+06	264623
B5MCF9	4.11892e+06	3.48274e+07	499979	3.01532e+07	1.87235e+07	639033
O15226	2.30229e+06	1.08898e+07	119438	8.21014e+06	7.759e+06	118549
O95782	1.61817e+06	3.19238e+06	373053	3.1917e+06	2.84534e+06	406172
O75367	615331	1.07562e+08	323842	1.47224e+07	2.99832e+07	232493
Q01780	7.83638e+06	8.99027e+06	4.08301e+06	1.24622e+07	6.91384e+06	3.1639e+06
Q9BVI4	6.90399e+06	2.1613e+07	849843	2.40103e+07	1.1672e+07	995221
Q9P0M6	827650	6.25517e+07	325171	7.87519e+06	1.63124e+07	189163
Q13509	122634	426386	39543.4	1.16944e+06	566604	43399
A0A8I5KYP7	1.27093e+06	1.22523e+06	967103	4.93114e+06	2.10152e+06	794022
Q9NQS7	461488	1.29979e+07	65996.5	8.43108e+06	8.41561e+06	82420.5
Q9BQ39	1.45982e+06	2.20914e+07	268931	9.32638e+06	6.68314e+06	268221
O14646	100650	4.00765e+06	74640.1	1.06848e+06	1.7635e+06	78531.8
Q9Y2K7	505493	1.43193e+07	58590.1	5.65745e+06	9.12343e+06	99979
Q14692	1.03785e+06	1.35929e+07	110212	7.72994e+06	6.32289e+06	122935
Q12788	3.92377e+06	4.37056e+07	438154	4.12756e+07	2.74994e+07	593790
Q49A26	2.65662e+06	1.96637e+07	791177	1.93578e+07	1.23178e+07	482284
Q9Y4C8	998945	3.65052e+06	64707.1	3.73635e+06	3.48134e+06	80708.2
Q13310	2.68916e+06	9.00783e+06	446280	7.50201e+06	5.52885e+06	530390
Q13185	5.60706e+06	1.08178e+08	424945	8.37784e+07	5.8167e+07	573598
P62140	2.01533e+06	6.51265e+06	292040	5.55865e+06	3.72512e+06	195677
A0A7P0T868	9.20293e+06	2.59736e+07	282905	3.13784e+07	1.81649e+07	544869
P51991-2	103003	6.41661e+06	5793.08	415266	253196	870.918
P04843	4.31963e+06	8.18042e+06	472587	8.96546e+06	4.99722e+06	569644
P36873	8.17935e+06	3.11911e+07	1.48252e+06	3.50669e+07	2.65916e+07	1.15855e+06
Q96I24	3.58342e+06	1.21597e+07	221279	9.99212e+06	5.67497e+06	362349
Q8N5C6	1.50363e+06	7.24736e+06	143905	6.48172e+06	4.84157e+06	315888
Q14137	5.49593e+06	3.06106e+07	160245	2.60422e+07	1.79175e+07	333127
Q9NY93	964056	2.00265e+07	184219	4.71763e+06	5.68764e+06	254793
A0A0A0MRM9	2.07908e+06	4.43338e+07	359722	2.07638e+07	2.38875e+07	301863
Q9H7B2	1.65005e+06	3.58821e+07	90267.7	2.75618e+07	2.01855e+07	121782
O15381	1.27999e+06	1.27691e+07	56633.9	4.54282e+06	3.6482e+06	127651
Q9UQR0	1.15666e+06	1.37051e+07	40829.9	8.53874e+06	7.60417e+06	59333.9
Q14978-3	8130	248897	770.651	87817	177628	4176.34
P08238	6.80022e+06	2.34939e+07	384496	2.08865e+07	1.10043e+07	1.01507e+06
P62136	500809	1.47133e+06	90216.2	2.4274e+06	1.64603e+06	83642
Q8TDN6	914773	4.64395e+07	332083	9.12981e+06	1.34602e+07	344357
P78316	1.34087e+06	1.17965e+07	115840	8.69601e+06	5.36864e+06	158619
E9PK54	541752	1.29064e+06	37282.8	1.8655e+06	1.06432e+06	82257.4
Q96GQ7	1.01288e+06	3.5928e+07	119548	7.65333e+06	8.13353e+06	197830
P36957	3.35099e+07	5.02153e+07	636514	4.51434e+07	4.3155e+07	5.84622e+06
Q01082	363573	518447	124000	258464	478126	216824
P13646	3.15589e+06	257567	45418	69389.5	61622.2	38476.7
Q6KC79	585981	2.95078e+06	105144	880428	998723	101568
O60832	2.86741e+06	1.81007e+07	107684	1.27452e+07	9.21975e+06	152524
Q9UK61	906645	2.56783e+06	73515	1.65872e+06	2.15421e+06	112100
O60216	660983	4.02881e+06	47227.7	3.48565e+06	2.68491e+06	67266.7
Q9BY77	4.41712e+06	2.0142e+07	292076	1.57297e+07	1.12662e+07	301482
A0A499FJY3	323647	8.46524e+06	68228.5	2.48995e+06	2.45348e+06	78751.9
P31942	2.78617e+06	5.4282e+07	192516	2.9359e+07	2.03938e+07	146463
P13639	2.12474e+06	1.76899e+06	54676.2	1.84199e+06	774465	80891.6
Q86U86	552342	2.82165e+06	156385	878689	1.28266e+06	164250
Q5QNW6	2.70917e+07	1.11968e+09	9.18427e+06	2.2775e+08	1.90189e+08	8.86152e+06
Q8WUM0	729826	1.34961e+06	48374	1.24396e+06	1.07221e+06	71696.3
O94906	2.41775e+06	7.99133e+06	141619	4.62361e+06	5.11358e+06	244438
Q9NVI7-2	2.71219e+06	7.78652e+06	58732.9	7.864e+06	3.25562e+06	118649
Q9H8H0	5.81055e+06	1.07746e+07	237590	1.07514e+07	5.39327e+06	374364
O15213	259812	1.15868e+07	131497	2.74087e+06	2.97232e+06	171996
P42285	561950	2.54148e+06	53862.7	1.84499e+06	1.94567e+06	46400.3
Q96KR1	341031	9.86971e+06	110898	1.59746e+06	6.0044e+06	119585
P11021	1.12787e+06	2.46694e+06	190322	2.44754e+06	1.90703e+06	174085
Q96DI7	3.99814e+06	1.07034e+07	237056	1.18234e+07	8.12962e+06	354134
Q16778	602950	5.17619e+07	267230	2.2015e+06	3.80915e+06	138726
P62805	4.9739e+07	1.44449e+09	1.37519e+07	5.20637e+08	3.87299e+08	5.5589e+06
O95696-2	201330	8.25489e+06	108654	2.3054e+06	4.20598e+06	100552
Q9Y221	5.14649e+06	2.08406e+07	2.01956e+06	2.21045e+07	1.80023e+07	1.09542e+06
Q8TDD1	6.66628e+06	1.11955e+07	467427	8.84336e+06	6.95878e+06	1.55356e+06
P62701	1.61063e+07	6.27104e+07	702584	6.23623e+07	3.8915e+07	756546
Q9H307	2.32403e+06	1.5382e+07	97537.2	7.67226e+06	5.16924e+06	231610
Q15393	1.17618e+06	2.93135e+06	242676	1.0201e+06	3.18513e+06	168327
Q9BYG3	621759	2.74303e+07	65582.2	1.42857e+07	1.17708e+07	43168.2
P46100	435761	1.77598e+06	48917.5	742626	783420	51116.4
Q8IZL8	1.65283e+06	5.07997e+06	272228	4.50603e+06	3.87013e+06	221088
Q8TDD1-2	4755.94	53344.8	1044.56	3392.99	1007.15	3337.17
Q9UNX4	980499	2.7146e+06	47461.1	1.14594e+06	807773	76063.8
P31944	3.32552e+06	204652	50728.4	61091.9	77129.6	39379.7
P07900	2.30385e+06	2.16522e+06	82957.4	3.06123e+06	1.11213e+06	144862
O95696	3095	117406	1771.29	4505.14	55962.2	4420.66
Q15120	4.51146e+06	8.37801e+06	486543	6.73425e+06	4.98301e+06	896352
O94973	251377	712592	69272.9	621230	554368	72181
Q99714	858133	616175	520415	3.73912e+06	1.45298e+06	762730
Q14974	1.58042e+06	2.03524e+06	460217	2.96069e+06	2.22796e+06	500931
O75152	1.79207e+06	1.13651e+07	186911	8.54869e+06	7.50912e+06	215341
Q14151	912517	4.07584e+06	70786.6	2.91626e+06	1.49301e+06	100895
A0A0A0MS59	7.22885e+06	1.13628e+07	7.90048e+06	7.9528e+06	4.96632e+06	6.62824e+06
Q96SB4	230882	6.20987e+06	124327	1.63515e+06	3.20034e+06	89665
Q9UHX1-5	1.35608e+06	4.89314e+06	295561	4.02606e+06	3.12316e+06	389473
Q5JR04	1.17471e+06	2.77845e+06	56123.7	2.52698e+06	2.56356e+06	50485.1
O14979-2	425419	4.27189e+07	149444	4.93111e+06	2.15011e+06	77062.5
Q15459	971797	3.93758e+06	72805.8	2.00136e+06	2.81744e+06	113307
A0A087WVQ6	834111	271987	65882.7	944272	428609	225496
Q9H2P0	386538	2.62839e+06	39478.2	1.3311e+06	2.25081e+06	53595.4
Q9Y6M1	930508	5.16549e+06	30408.5	3.36019e+06	2.60014e+06	55825.8
Q8WWQ0	539440	5.51297e+06	61767.1	710441	1.68418e+06	95585.8
Q9UMS4	1.73735e+07	3.86928e+07	1.89421e+06	3.67517e+07	2.18838e+07	1.51442e+06
Q14103	1.59915e+06	8.14509e+07	382034	2.55293e+07	1.28848e+07	238659
Q8WVM0	3.26091e+06	1.00876e+07	605403	1.45201e+07	7.8012e+06	468722
Q69YN4	5.71888e+06	4.29805e+06	1.96015e+06	3.37876e+06	1.68857e+06	494403
P62906	1.76008e+07	4.41936e+07	1.06445e+06	6.0236e+07	3.7263e+07	615239
Q09028	6.23072e+06	4.06478e+07	885291	3.7303e+07	3.24485e+07	869315
Q05D32	207559	2.25553e+07	142790	4.59423e+06	4.6121e+06	104523
Q01546	186725	36945.1	4890.42	19295.5	12962.7	10937.7
Q9H6F5	187630	2.65744e+07	39124.8	1.25056e+07	1.14072e+07	44272
Q9NXF1	717990	4.41765e+06	121051	3.33417e+06	2.58326e+06	136417
A0A0S2Z471	1.37173e+06	4.54243e+06	18811.3	5.74071e+06	2.95651e+06	87744.8
F8W0P7	17586.2	248989	39507.4	343946	147824	56163.8
A0A7P0TAE9	2.45579e+06	6.41531e+06	455538	6.93597e+06	5.78871e+06	436530
P13010	834872	2.52352e+06	94883.8	3.7022e+06	3.51262e+06	120392
Q9NVV4	2.33404e+06	8.21135e+06	251152	9.1239e+06	4.83795e+06	371078
O43390	2.48617e+06	1.81181e+07	99136.7	1.62983e+07	1.29976e+07	222139
P12035	401351	29686.6	24784.8	31848.2	29029.4	27285.3
P05023	588629	1.39509e+06	37641.2	570984	490705	31628.8
Q13428	406739	4.03218e+06	104488	1.3026e+06	1.75083e+06	54122.4
A0A8I5KXR3	2.36179e+06	3.47934e+06	91107.2	1.33647e+06	1.5267e+06	64877
Q15269	1.5654e+06	5.08927e+06	48390.7	1.74592e+06	1.385e+06	62933.6
Q8N257	661078	1.01102e+07	48666.8	1.92039e+06	903585	31071.2
P42167	2.80774e+06	1.49251e+07	76072.2	1.29343e+07	8.10065e+06	98682.5
Q12797	131808	3.29117e+06	50454.7	1.6561e+06	2.41869e+06	50182.3
Q9Y224	2.0676e+06	5.37334e+06	604049	6.40587e+06	4.66923e+06	380010
P63104	1.72023e+06	2.46486e+06	93963.8	2.75162e+06	1.67129e+06	172921
A0A6Q8PFJ0	1.25767e+06	3.14092e+06	43956.5	2.14901e+06	1.12432e+06	64691
P55795	905293	3.48398e+06	31998.4	4.26504e+06	3.09113e+06	64841.5
P18754	1.60563e+06	4.92565e+07	251013	3.62616e+07	2.18479e+07	170136
P50402	3.049e+06	3.05617e+07	263744	1.41784e+07	7.11895e+06	232512
Q02978	4.51517e+06	7.9264e+06	269755	9.79541e+06	4.93705e+06	520308
Q1KMD3	365492	1.12538e+07	55783.3	1.06773e+06	2.10825e+06	51236.1
P68133	2.33881e+06	4.79893e+06	268529	7.65363e+06	3.67236e+06	102182
H0YFD6	852333	1.17383e+06	30254.3	1.85648e+06	1.03696e+06	24155.8
Q9Y230	1.91765e+06	6.50941e+06	343108	5.47128e+06	4.11225e+06	700817
P05141	3.24671e+07	5.35851e+07	2.22987e+06	5.43759e+07	3.68159e+07	3.79856e+06
P62258	2.00403e+06	3.73095e+06	233741	3.92686e+06	2.56952e+06	343514
Q16777	4.45554e+07	6.6405e+08	7.9953e+06	7.77675e+08	5.1829e+08	1.03877e+07
P35232	2.8236e+06	2.71174e+06	328452	5.02214e+06	2.13248e+06	1.2302e+06
P33993	1.15135e+06	1.55613e+06	57040.9	2.8687e+06	1.54523e+06	225544
Q13242	1.49211e+07	9.91482e+07	476118	7.73969e+07	5.17757e+07	294199
A6NHR9	617537	1.7484e+06	401929	1.3399e+06	1.02536e+06	652180
A0A7I2V2S3	370688	919209	38157.6	523192	317201	44713.3
P40937	1.28003e+06	3.81228e+06	570326	3.42588e+06	2.39067e+06	195548
Q9Y6K1	3.16209e+06	3.22039e+06	54422.7	1.58834e+06	1.86318e+06	104065
Q09028-2	3289.26	781.488	3016.36	16649.7	2266.9	6456.19
Q99623	3.7793e+06	3.43383e+06	168800	7.65971e+06	2.24765e+06	643394
Q9Y265	7.0846e+06	7.76146e+06	1.66634e+06	8.04728e+06	9.14429e+06	4.76524e+06
G5EA06	1.9599e+06	3.69512e+06	1.18373e+06	5.56168e+06	3.28252e+06	614251
P28331	949900	1.85097e+06	103601	1.98954e+06	1.34255e+06	251911
A8MUD9	7.97437e+06	3.53499e+07	196811	3.74247e+07	3.01681e+07	210625
P35749	160818	243326	6632.2	462744	195270	5813.09
P07355	2.15792e+06	599618	68330.6	697661	770724	155535
Q9H9B4	3.06302e+06	9.42139e+06	799067	7.79782e+06	5.89129e+06	1.29377e+06
P16403	9.492e+06	5.74231e+08	3.43578e+06	5.69983e+07	3.99362e+07	910061
O43390-2	3059.65	219480	1503.54	219862	180626	2483.66
Q7L0Y3	3.43918e+06	9.87016e+06	246114	1.1647e+07	5.91905e+06	266287
J3KTL2	3.43998e+06	8.02651e+07	269413	2.61052e+07	1.9805e+07	197311
P04406	3.4077e+06	4.31744e+06	272298	4.89637e+06	4.80717e+06	633607
Q5XKE5	195041	298752	16111.3	115315	229376	9372.2
P05387	1.48442e+06	1.56543e+06	5.70788e+06	1.87143e+06	1.81492e+06	645361
O75934	3.71398e+06	1.08958e+07	1.01321e+06	9.67774e+06	7.33877e+06	608990
Q9BVP2	952358	2.0805e+07	77729.3	5.49979e+06	4.5573e+06	127779
Q13112	727786	7.79997e+06	51406.1	5.09832e+06	5.50712e+06	44341.3
Q9NX58	856474	2.2002e+07	72396.5	1.54351e+06	1.21658e+06	43697.5
A0A7P0P278	291489	6.4846e+06	34556.2	1.0827e+06	2.56471e+06	57987
Q14498	2.14153e+06	1.18534e+07	613639	1.16969e+07	6.60885e+06	459151
O75694	424260	613683	31052.8	686463	638806	36610
Q9Y3I0	3.35731e+06	1.21898e+07	126847	1.17577e+07	8.20919e+06	196849
Q7KZF4	575900	3.75094e+06	40404.6	1.81165e+06	1.47758e+06	37519.2
P19013	721778	165125	29482.8	30840	43662.2	121744
O95831	1.15512e+06	2.32187e+06	61529.7	2.66897e+06	1.22411e+06	187321
Q9Y3T9	3.20445e+06	6.58081e+06	165514	8.08177e+06	4.25749e+06	145700
Q07666	218449	2.66909e+07	40009.7	1.07933e+07	1.8388e+06	19884.4
Q15365	2.35048e+06	6.29045e+06	381233	7.61381e+06	5.7931e+06	497781
A0A7P0TBA9	717111	2.89315e+06	158166	2.87978e+06	2.02457e+06	49645.8
Q6PL18	99508.1	2.93967e+06	40021.5	1.12043e+06	1.4658e+06	48086.5
P05388	1.10078e+07	1.49493e+07	5.97137e+06	2.56735e+07	1.85202e+07	2.71872e+06
P12236	3.39481e+06	4.93435e+06	179369	5.69136e+06	3.85961e+06	568605
Q92878	375953	712061	112675	550190	753972	86307.2
P05787	41742.6	226992	4213.49	364357	145314	6541.46
Q9HCS7	1.76013e+06	2.40004e+06	766470	2.56217e+06	1.99718e+06	656477
Q96JM3	64062.5	1.96449e+06	44421.3	624512	1.38244e+06	54965.1
P21333	137781	474648	34771	257818	253515	44981.7
Q9Y4W2	2.20028e+06	5.82261e+06	194071	5.46743e+06	3.8334e+06	365109
P09661	3.06326e+06	9.38142e+06	312873	9.92374e+06	6.63875e+06	395384
A0A140T9L0	1442.23	1.42462e+06	347.701	267131	436052	3965.99
O75489	2.01587e+06	4.22355e+06	1.20378e+06	6.10149e+06	4.3164e+06	1.06676e+06
P61247	4.59795e+06	2.2582e+07	233237	2.03061e+07	1.42885e+07	709665
H0Y993	858682	2.86379e+07	218018	9.75375e+06	9.85931e+06	76389.4
P51532	102118	1.4014e+06	44075.7	301198	361417	35858.5
O95602	364036	608656	51901.7	532389	482543	59358.6
P55060	9.81799e+06	3.50048e+08	2.46287e+06	3.29339e+07	8.27135e+06	1.32573e+06
O95793	1.55729e+06	4.9489e+06	32370.2	5.50739e+06	4.00228e+06	143298
Q9Y3A4	1.5789e+06	1.74113e+07	31226.4	1.53924e+07	1.14375e+07	19664.9
Q969X6	1.0901e+06	2.48313e+06	28863.2	1.64429e+06	852411	34313.3
O75400	1.3032e+07	3.11751e+07	5.24938e+06	2.36013e+07	1.97748e+07	6.72615e+06
P51608-2	113801	7.14943e+06	26214.7	212387	436703	35144.7
Q13601	4.62326e+06	3.39274e+07	183944	3.43831e+07	2.18508e+07	265209
Q53GQ0	2.25513e+06	2.89994e+07	566616	6.62991e+06	4.60069e+06	364199
Q13435	179465	4.56975e+06	50121.7	1.01272e+06	1.1825e+06	48102.5
P31947	4.52009e+06	2.6055e+06	260200	3.31347e+06	2.22143e+06	252200
P35249	7.55054e+06	1.18423e+07	936859	1.23521e+07	7.34308e+06	579799
Q13206	7.01321e+06	7.63629e+06	730587	7.61199e+06	4.47486e+06	2.24823e+06
P32969	2.14292e+06	8.77484e+06	27208.3	9.58551e+06	6.95749e+06	41496.9
Q9Y3B7	5.91609e+06	2.45249e+07	2.7207e+06	2.58169e+07	1.08755e+07	800301
Q7Z7K6-3	1.43347e+06	5.95417e+07	162645	2.30676e+07	2.64006e+07	97894.7
C9J2Y9	264518	1.2551e+06	37025.3	628025	863142	37714.7
O15042	817340	2.78751e+06	59374.7	2.00674e+06	1.84059e+06	60797.3
P23396	7.88522e+06	1.49574e+07	910970	1.74057e+07	1.14309e+07	793643
Q9UJZ1	2.47816e+06	5.97862e+06	358717	5.17543e+06	3.51251e+06	717300
O14874	3.73554e+06	7.27435e+06	427550	5.18719e+06	4.08156e+06	400852
P49756	886797	1.49277e+07	144276	5.57538e+06	6.96506e+06	91043.3
Q8TEM1	281933	594658	23411.5	380000	176906	34748
Q5BKZ1	150085	7.32624e+06	35485.4	2.73971e+06	3.79113e+06	35762.6
Q9NRX1	1.96154e+06	1.01989e+07	47897.6	9.6592e+06	6.00719e+06	88402.9
Q9BQ04	6.11725e+06	1.47091e+07	149484	1.44225e+07	9.12386e+06	169398
P26368	731830	1.65149e+07	157502	6.41627e+06	5.12887e+06	125231
P41091	2.15213e+06	3.98979e+06	189424	5.22329e+06	3.69802e+06	185424
P42696	318658	1.65111e+07	39799.7	3.0562e+06	5.9634e+06	43869.9
E9PEI0	58269.7	1.6765e+06	43910.7	284988	1.13795e+06	20201.1
Q16795	966672	4.20605e+06	51537	4.34689e+06	2.91763e+06	41412.3
Q9UKM9	8.66775e+06	2.54082e+07	123867	3.16636e+07	2.15595e+07	363809
Q5SSJ5	160511	1.31352e+07	30938.8	3.90085e+06	3.40961e+06	43554
Q7Z7K6	14073.1	4.12405e+06	1209.53	1.13091e+06	1.49422e+06	1290.58
P10412	56470.5	657358	12809.4	58741.4	20240.7	5289.08
Q9BUF5	279673	262717	24242.6	156734	304149	109031
P27348	444931	880814	170433	1.20714e+06	792739	87135.4
Q9UJS0	1.58721e+06	2.91839e+06	253720	2.6503e+06	1.84272e+06	791335
Q3ZCQ8	2.23774e+06	4.79449e+06	191015	6.49002e+06	4.72417e+06	437084
A0A0G2JPF8	632936	2.02744e+06	5220.54	2.44969e+06	2.04007e+06	28516.3
P35250	1.12453e+06	2.27773e+06	368153	3.37195e+06	2.60909e+06	277094
O00422-2	5.68049e+06	1.21325e+07	341239	1.2577e+07	7.78909e+06	321409
Q9GZS1	1.58954e+06	6.77526e+06	141553	5.96946e+06	4.16412e+06	92547.9
Q9UGU0	160976	1.53485e+06	40536.5	130414	215356	41224.6
A0A804HL54	500084	617208	50431.2	700357	577950	69901.3
P62424	5.60393e+06	3.9426e+07	176847	3.72715e+07	3.51176e+07	225149
H3BNC9	1.14758e+06	4.59423e+06	31389.4	8.2775e+06	4.45829e+06	50886.6
Q13823	129686	3.36705e+06	53458.8	2.28631e+06	1.3163e+06	60505.2
D6RBZ0	1.41757e+06	8.79835e+07	362514	1.21138e+07	6.26435e+06	255656
Q8IWA0	266918	1.59284e+06	48905.9	854713	417719	98938.2
J3KPG5	44166.7	1.57423e+06	29603.7	79742.4	265342	30160.3
O00411	136414	399595	17751.8	389697	589609	19306.6
Q9BUJ2	1.81702e+06	1.74896e+07	260397	6.1151e+06	3.84542e+06	151320
F8W7S5	539674	1.05213e+06	190418	492149	402119	60803.8
Q15022	309696	3.25129e+06	33564	1.72824e+06	2.27535e+06	94999.7
P16615	359906	965623	98491.9	673405	625103	64031
P16402	8966	2.04314e+07	66543.8	405658	129519	5844.9
A0A087WVQ9	9.7666e+06	1.0699e+07	95301.5	1.40329e+07	6.38213e+06	325600
P31946	267434	98200.3	17554.2	503876	339425	11563.6
Q92576	47525.6	1.02956e+06	37654.7	174313	274439	29930.4
Q96GD4	1.90955e+06	9.50598e+06	140212	8.83738e+06	7.74579e+06	24466
F5GZS6	1.43804e+06	2.54113e+06	383476	2.35627e+06	2.74138e+06	547408
Q9UJV9	1.46347e+06	4.24676e+06	50807.1	4.24642e+06	2.81553e+06	54874.7
P49327	336049	435444	23408.2	776896	459396	57326.8
P62081	2.90708e+06	1.18917e+07	75825.5	1.68682e+07	1.1319e+07	105623
P06733	691576	1.80582e+06	64137	2.29916e+06	1.06147e+06	119850
P49750-1	91799.2	667306	44303.7	54183.6	454046	40835.8
Q8N3U4	53658.6	2.10289e+06	18471.1	498758	636768	35773.9
P56537	5.09637e+06	1.41243e+07	493149	1.3015e+07	8.75196e+06	771483
P48047	6.88372e+06	1.73222e+07	1.45797e+06	1.55714e+07	9.75459e+06	1.80505e+06
A0A7I2YQN2	635244	5.76992e+06	23896.4	5.4424e+06	3.85293e+06	50391.2
Q10567	17099	17090.6	1021.18	51153.4	38187.8	2879.92
Q8WWK9	1.03008e+06	5.19866e+06	65221.8	3.99766e+06	3.76737e+06	57470.7
A8K968	314730	728527	60809.9	543961	573653	72775.4
Q14966	73067.7	614008	22163.4	275666	486634	29526.8
P60842	1.63745e+06	2.12661e+06	33317	2.83616e+06	1.228e+06	75844.8
Q13148	2.89772e+06	8.81708e+06	46066.6	8.60488e+06	5.13094e+06	96969.4
A0A804HKY8	51935.2	2.69488e+06	48690.2	173287	310572	43518.4
Q9NV31	4.18116e+06	1.72178e+07	72214.4	1.68448e+07	1.11342e+07	185731
E9PK91	888892	4.68075e+06	160159	4.66666e+06	3.44929e+06	180498
Q5T9A4	34888.7	88329	3522.18	61900.8	24343.1	730.671
F8VZX2	1.11198e+06	2.59646e+06	202626	3.35658e+06	1.73288e+06	381082
P78346	458210	1.2597e+06	93099.9	1.80316e+06	1.5062e+06	39631.6
Q8IY37	305916	1.66719e+06	67430.6	980721	813671	81888.7
P24539	1.95686e+06	3.87886e+06	267117	5.43168e+06	2.25021e+06	340200
Q29RF7	76018	589004	19385.2	389222	488477	14312
Q13573	514702	7.5416e+06	334362	6.39722e+06	5.23864e+06	666743
Q9NU22	140478	320402	46062.6	208058	142477	63854.1
Q99848	1.26249e+06	2.2443e+07	114128	4.91343e+06	3.00056e+06	84485.8
A0A087WT20	1.08589e+06	9.47722e+06	39179.2	7.47128e+06	3.55651e+06	37613.4
Q92979	4.66627e+06	1.41456e+07	114686	1.16116e+07	7.51077e+06	260828
Q86YP4	578646	1.16479e+06	75011.5	1.57238e+06	1.19089e+06	116864
Q99496	940783	7.53194e+06	63475.3	5.73639e+06	3.1839e+06	120301
P12235	134467	3318.28	1942.23	576825	815930	2945.15
Q9Y3E1	86673.8	1.3151e+07	24730.2	4.25909e+06	5.15391e+06	26300.3
Q6DKI1	4.99735e+06	2.23358e+07	50814.6	2.18075e+07	8.23081e+06	116257
A0A8I5KYF1	1.76021e+06	3.69575e+06	603623	3.51403e+06	2.25191e+06	402951
Q13835	1.64937e+06	222391	21982.5	32875.9	46362.2	23993.1
Q9ULI0	52335.3	664701	16483.9	264028	379122	24113.3
Q6PJT7	420510	3.11002e+06	43480.1	1.6992e+06	1.69574e+06	49965.7
O43818	1.22168e+06	8.48822e+06	70701.9	2.85733e+06	1.51771e+06	54003.8
P07814	115034	478100	28743.1	399270	340095	25256.7
Q8NEJ9	577136	1.10315e+07	259294	3.56366e+06	3.51711e+06	235018
Q96HS1	8.18256e+06	1.68282e+07	1.31886e+06	1.81207e+07	1.30627e+07	1.2316e+06
A0A7P0Z3Z5	44166.6	755803	24575.2	80298.2	85465.1	25414.6
P62269	2.50456e+06	2.46698e+07	281610	3.55669e+07	1.95349e+07	357577
Q9Y2P8	4.40724e+06	1.33217e+07	485566	1.3635e+07	8.59492e+06	690269
Q9BW92	677150	1.08605e+06	64240.1	2.74855e+06	1.49608e+06	137137
P39023	507417	7.57546e+06	58979.5	3.43549e+06	3.95667e+06	84976.7
Q96EY7	435071	502292	31539.3	991388	646834	51024.7
E9PC52	317011	2.26355e+06	15083.3	2.04017e+06	1.56694e+06	18516.4
P35658	106116	218024	42670.1	143127	223907	63316.7
P67809	177582	1.00779e+07	34697.1	628350	1.53116e+06	24682.9
Q02878	874653	2.5979e+07	302541	6.99544e+06	9.9365e+06	122168
Q9NS69	1.64419e+06	2.4719e+06	520930	2.43813e+06	1.78958e+06	260171
O43290	50603.7	894693	24551.2	695834	641267	26130.6
K7EMD9	313105	7297.9	3588.4	3637.45	3451.96	1100.49
O43660	1.19311e+06	2.98093e+06	27908.5	1.65953e+06	1.19429e+06	41066.4
Q13263	319313	1.05064e+06	36464.1	1.10801e+06	817465	75834.7
P56182	2.18158e+06	1.81489e+07	391383	5.77974e+06	3.77902e+06	364937
Q86UP2	41886.4	663635	31076.5	295288	568535	30711
O00148	2.90482e+06	8.39422e+06	201918	9.96319e+06	5.38712e+06	366267
Q08257	3.57772e+06	1.02563e+07	190068	4.55065e+06	4.6273e+06	193922
P35251	83488	2.13727e+06	22162.2	1.37689e+06	1.48305e+06	18763.5
Q8WXH0	61226.3	312921	38089.5	103716	94247.4	34842.3
P36542	6.28053e+06	1.49729e+07	505461	1.71256e+07	8.61247e+06	828486
B7Z6Z4	1.37812e+06	2.11677e+06	912569	2.97522e+06	1.91073e+06	407370
Q92797	159064	273680	10179.1	356560	351761	20021
Q9Y5M8	969568	2.21671e+06	404008	2.71042e+06	1.999e+06	510377
P52948	610495	1.38568e+06	28226.2	1.16113e+06	1.04772e+06	51525.1
A0A5F9ZHL1	588398	453425	142579	1.37267e+06	552635	270646
A3KFL5	992575	1.76146e+06	219700	2.90625e+06	1.81561e+06	167354
Q07021	2.80033e+06	9.12548e+06	589085	1.31385e+07	7.58232e+06	932657
P38159	366444	7.64793e+07	206295	932628	488871	75489.7
A0A6Q8PG37	313123	1.6974e+06	26079.6	1.43839e+06	1.10561e+06	31059.3
A0A2R8Y811	2.83183e+06	2.79276e+07	180641	2.44561e+07	1.66931e+07	114398
Q96PK6-5	2.23983e+06	5.73202e+06	88320.7	5.96568e+06	4.89658e+06	75086.7
Q92621	144136	186262	25493.8	147287	135301	24620.3
Q07065	429734	7.47736e+06	377359	1.3781e+06	1.63891e+06	264299
P43246	399267	504425	22019.9	701672	533309	29277.3
Q8TAQ2	7014.77	247295	5815.51	29299.3	120019	6169.09
P28838	1.51144e+06	51710.2	22195.5	30282.7	19152.2	15512.5
Q96QE5	814393	2.40633e+06	96665.2	2.84658e+06	1.93436e+06	59875.2
D6RBS2	1453.71	41630.8	2535.91	146330	126066	419.736
B4DJV5	1.48985e+06	3.29567e+06	88945	4.0551e+06	2.59793e+06	24697.3
Q99549	162859	3.41155e+06	37345.1	515963	1.36126e+06	43568
P42166	400.294	3518.2	4607.54	105450	85546.6	108.312
Q53HL2	286356	1.31643e+07	16554.4	1.03496e+07	8.50877e+06	13124.4
O60841	237134	678157	22902.6	572403	464586	44352.9
P32322	524451	731333	126122	1.16561e+06	548535	145281
Q8NHQ9	88006.3	1.18617e+06	45417.6	1.02213e+06	933185	87673
O94776	371983	1.75873e+06	29806.9	1.18995e+06	1.41869e+06	25807.8
Q13283	201256	2.23787e+06	26123	1.52758e+06	1.00452e+06	15781.5
B5MDF5	4.33981e+06	2.42799e+07	358456	1.96543e+07	1.11098e+07	579088
Q9P2D1	35564.2	420206	29587.3	69007.9	64893.6	42025.8
Q13838	133364	243442	10106.9	270757	209290	12583.9
Q6KB66	467080	84194.6	189988	68666.5	88260.6	140812
P57740	247119	620479	26362.2	713475	398171	31012.7
B9ZVT1	237439	1.80271e+06	73635.1	2.16308e+06	1.71074e+06	114012
Q15050	715921	6.37476e+06	30390.3	3.49043e+06	2.00942e+06	32012.5
O14647	27162.2	291513	19197.5	51275.7	39964.2	19614.7
M0QXA7	50851.7	1.05387e+06	48870.7	492046	732336	28826.5
A0A8I5KZ68	87437	1.13052e+06	24742.8	480078	758624	21546.6
P63208	332629	2.094e+06	282332	1.89961e+06	1.68384e+06	101466
A0A5F9ZHM4	907347	1.10376e+06	36528.8	1.33117e+06	730820	90243.2
P46781	1.87233e+06	3.17913e+07	63820.9	4.44932e+07	1.92012e+07	73296.3
O75151	126763	5.67568e+06	26078.6	2.46524e+06	2.30528e+06	33696.6
P08865	724085	462059	65073.3	618197	226554	139784
Q9Y3B9	2.9239e+06	9.3741e+06	67116.9	9.15271e+06	5.27327e+06	40394.4
Q9HCD5	1.26039e+06	4.72289e+06	36959.9	4.49971e+06	3.72312e+06	74914.9
Q7L7L0	218302	4.34806e+06	6441.65	4.2374e+06	2.161e+06	10564.2
K7EMS3	143814	3020.54	1368.04	11727.7	4119.62	1900.56
A0A494C108	1.95195e+06	8.30484e+06	42277.9	2.12867e+06	1.75288e+06	36661.9
Q6P1J9	1.31463e+06	2.25052e+06	52727.1	1.35235e+06	908883	47289.1
A0A2R8Y6J3	1.09036e+06	1.80456e+07	25136.2	1.29237e+07	9.89019e+06	43715.4
A0A7I2V5B2	1.58052e+06	1.04728e+07	18874.5	6.38404e+06	3.18148e+06	44575.5
P51610	227469	1.8181e+06	33248.8	1.21502e+06	1.55002e+06	37198.7
Q96SB8	61690.5	495104	31901.5	236145	370754	34093.6
Q5SRN1	435797	1.58386e+06	30694.2	1.16156e+06	698045	39732.5
A0A0A0MSI2	154089	4.72262e+06	23262.6	3640359	3.33299e+06	7726.02
Q13151	244936	2.01652e+07	76762.1	3.1319e+06	1.56752e+06	72057.2
P61981	245107	689397	30935.3	630715	371455	19815.3
A0A7P0TA16	157295	1.15432e+07	30587.4	3.45643e+06	2.72599e+06	44380.2
Q8N8A6	82722.2	2.23161e+06	23993.5	645192	966728	49599
Q9NRG7	244089	705985	36959.9	1.06056e+06	477365	66833.1
Q71DI3	1.58853e+07	7.87284e+08	4.96237e+06	2.59912e+08	1.6514e+08	2.07578e+06
Q9NQZ2	140098	4.51218e+06	21116.8	2.70453e+06	1.77009e+06	29298.3
P16104	818053	1.95608e+07	127610	3.59008e+07	1.78418e+07	207290
Q96G21	2.55173e+06	8.71474e+06	57275.6	9.9712e+06	6.21292e+06	245377
P62829	1.40137e+06	1.27933e+07	53208.9	1.39721e+07	9.16617e+06	107661
Q9BSC4	622187	2.639e+06	31607	761920	501400	121799
Q96AG4	823740	1.61618e+07	154973	1.79767e+07	1.11997e+07	167216
E5RI99	4.19153e+06	7.17357e+06	421889	8.57958e+06	6.15766e+06	211164
P36578	336319	5.78081e+07	69042.8	3.38331e+06	2.00245e+07	54616.6
Q96EY1	316750	1.49447e+06	5470.05	1.56011e+06	1.01128e+06	9691.78
O00505	408977	1.28027e+06	123036	1375610	966944	62977.3
Q8NI27	69045.6	1.00712e+06	25642.5	655371	595429	49840.8
Q9Y3A2	785574	1.27922e+07	28029.9	9.747e+06	4.88036e+06	29760.3
J3KNV1	18021.6	314397	17697	24377	21049.8	28072.3
P61204	926269	822251	278675	1.53672e+06	1.17809e+06	391639
Q04837	1.19723e+06	3.6633e+06	417082	5.22152e+06	3.52933e+06	289658
P61353	4.60987e+06	2.19863e+07	84326.2	2.60126e+07	2.34727e+07	60360.3
P49792	125235	440849	18988.8	318914	216970	17455.1
P25398	904459	2.61343e+06	319933	2.92028e+06	1.96856e+06	386460
Q99590	172769	1.8729e+06	23750.9	175233	145831	26067.9
Q9BQ67	643711	1.71058e+06	29097.9	2.56181e+06	1.47985e+06	64383.9
Q9NPF5	324443	2.71212e+06	18661.8	2.86535e+06	1.33681e+06	40710.7
Q9H9Y2	291955	5.10339e+06	15476.8	4.61853e+06	3.33872e+06	104451
H3BVG0	630429	608438	110573	1.24132e+06	837840	138393
Q9UN86	144090	1.76554e+06	21175	1.60203e+06	734676	10721.3
P04181	681898	1.35022e+06	73216.6	3.55406e+06	1.4044e+06	112214
F8WCU9	65618.3	636909	23651.5	192364	297157	15321.2
H0Y368	1.49712e+06	4.72184e+06	57157.2	5.2012e+06	3.47506e+06	99021.3
P51398	543200	1.23504e+06	41652	1.78499e+06	902926	64307.4
P54886	491939	477755	36246.3	1.0436e+06	552081	43667.6
O95232	365056	1.74482e+06	96506.4	1.35607e+06	1.16877e+06	89494.4
Q96A72	1.28126e+06	1.05271e+07	348264	9.69341e+06	8.02043e+06	434465
P12004	407742	1.32146e+06	242302	1.60419e+06	866699	322963
H7C144	215922	476672	41636.6	78887.2	59907.6	47174.4
Q13228	4.83917e+06	27096.6	28971.8	51322.7	26722.6	24446.7
Q9NWT1	51748.1	700138	18492.7	80004.3	58811.1	9410.14
P62277	7.40517e+06	2.37615e+07	503645	3.36406e+07	2.48096e+07	225125
A0A0B4J1V8	139666	4.59031e+06	21636.5	1.06472e+06	769865	21754.1
Q68CQ4	299451	768135	17558.3	913816	621860	17726.3
Q7Z4V5	53115.3	6.21007e+06	61653.7	2.87301e+06	3.0334e+06	30002.8
Q9UBU9	233735	3.08362e+06	24166.2	954780	1.03744e+06	23438
P84243	3405.18	96839.1	2890.37	171942	102914	3673.67
Q9UNQ2	1.03292e+06	5.1844e+06	29547.9	5.55436e+06	3.30467e+06	24653.6
Q86VP6	245389	34990	16670.8	45907.4	36870.6	33778.8
Q9H5I1	556396	4.50148e+06	8655.61	1.87685e+06	2.35954e+06	9296.85
Q13011	259900	10876.3	94260.4	233413	85367.3	256883
A0A087WWN7	3032.89	109719	4285.65	44716.7	27582.8	3275.84
Q7Z2W4	131669	811073	24034.5	592652	934834	18188.3
Q9BXY0	1.47788e+06	7.6663e+06	16481.4	6.92195e+06	5.77435e+06	38137
Q92922	318719	1.24297e+06	17256.7	803196	548444	63805.1
P62913	786399	1.31745e+06	24774	875074	415691	32672.6
Q9HC36	443889	1.26278e+06	109714	2.01002e+06	934291	94566.7
F5H5P2	556015	727334	75864.3	793683	537250	91548.2
Q96T60	297706	857615	13049.4	579139	647879	14241.6
P15531	323571	205651	69185.6	339106	261390	61510.1
Q9H6R0	489798	1.64238e+06	20396.5	1.06494e+06	1.05596e+06	14618.2
Q68E01	18219.5	191352	13664.3	111453	141264	10235.5
A0A7P0TB24	388698	745235	13505.8	1.03322e+06	785128	24417.4
H3BND8	109942	574676	20402.4	434859	503710	37657.8
Q09666	362666	184528	10781.2	24052.8	48309.2	27835.9
P61326	79868.4	516650	31031.6	490604	585271	27803.5
Q9NP66	7.41917e+06	1.02213e+07	1.30506e+06	1.6133e+07	8.8464e+06	3.42435e+06
C9JRZ6	873413	2.87235e+06	129461	2.9917e+06	1.7478e+06	85728.7
B5MBX0	405563	2.50769e+07	38653.4	1.46787e+07	1.04701e+07	54790.5
P62841	59752.6	1.05504e+06	8188.89	2.1518e+06	1.16583e+06	12242.8
O75947	883124	1.32137e+06	239941	1.9066e+06	1.07544e+06	307397
Q03188	71818.6	1.14764e+06	28179.7	244311	410622	20814.1
Q9BQF6	121538	2.45212e+06	16274	2.32027e+06	1.99276e+06	20040.6
Q562R1	1.78713e+06	229251	171761	1.13887e+06	304575	191445
O75531	165117	4.02401e+06	171242	3.67691e+06	3.47664e+06	109765
P22087	940866	4.78821e+06	154678	3.35762e+06	2.44303e+06	113607
Q9ULD0	32628.3	163960	3274.43	29702.5	23145.6	6331.64
Q8IUE6	4092.36	107538	746.238	186022	61250.4	1160.46
Q5JWE9	1.69388e+06	4.00091e+06	320872	3.83388e+06	2.63336e+06	221000
Q9BPW8	1.97787e+06	7.09017e+06	130037	8.70263e+06	5.78955e+06	196380
Q15637	30369	2.17847e+06	14051.2	47464.1	161091	33969.9
Q99575	37420.1	969880	22940.6	165083	196530	25364.6
Q32Q12	935459	1.96874e+06	446169	2.21972e+06	1.59846e+06	456625
O43663	390484	3.327e+06	43689.3	1.97753e+06	2.13615e+06	70965.7
B4DNK4	258212	118429	15863.8	676159	147997	13643
Q13523	535819	1.19926e+06	330770	1.45845e+06	1.01805e+06	184820
Q96ME7	180167	4.17372e+06	43728.7	149869	334829	38799
Q53F19	891974	3.6104e+06	345661	2.96888e+06	3.25109e+06	515550
F5H8D7	181932	847006	11992.8	618750	911409	20634.7
Q9Y3C1	139742	5.73795e+06	22455.8	962784	606853	38613.6
Q5JTZ9	177164	112369	16999.8	176851	441650	40753.7
A0A7P0TA76	652219	1.41789e+06	15493.4	4.33282e+06	829042	18446.4
P54727	166669	1.11582e+06	408099	624139	658358	59337
P98175	35575.6	1.28913e+06	58875	47599.5	122513	22934.9
P40938	731913	1.74645e+06	249894	1.78283e+06	1.14125e+06	71507.9
O95235	94282.5	787338	10968.3	486524	528469	17046.3
Q9H0U4	2.25848e+06	1.93261e+06	217806	3.40429e+06	1.99613e+06	392305
I3L3P7	2.56632e+06	1.16343e+07	315265	1.03243e+07	7.52706e+06	257881
P51571	1.44152e+06	4.71548e+06	216974	4.75129e+06	3.20536e+06	397666
Q96C36	693932	758710	167757	1.93245e+06	771306	239084
Q13895	523414	4.06697e+06	28640.4	4.01039e+06	1.80254e+06	62476.3
U3KPX3	1.1396e+06	3.54925e+06	94583.2	3.94011e+06	2.28821e+06	66174.7
Q9Y6V7	2.9232e+06	7.53372e+07	715138	1.79263e+07	1.7441e+07	473882
P37108	1.99883e+06	6.72091e+06	35145.8	9.31869e+06	4.63903e+06	69182.1
Q9NQT5	650116	2.72585e+06	48531.8	3.03503e+06	1.91904e+06	76910.5
Q71UI9	1.58818e+06	3.76394e+07	237882	4.46434e+07	2.51206e+07	224549
Q96JN0-3	8642.04	291753	14065.3	13759.3	22505.5	13892.3
Q8WWY3	188808	2.43161e+06	97953	1.61184e+06	1.04444e+06	45362.4
E9PC15	1.93116e+06	2.32232e+06	539994	3.56782e+06	1.95648e+06	529533
Q9Y483	90190.4	1.92343e+06	28255.2	274573	622731	29960.5
O15164	20709.9	502426	16453.9	172642	297163	20430
Q92665	271275	691045	12323.6	1.19315e+06	647137	26040.2
Q9H0H5	143661	2.47289e+06	35877.9	1.50855e+06	1.60607e+06	21200.7
Q9NX24	5.67102e+06	1.04324e+07	223655	1.5572e+07	1.11015e+07	199352
Q9UKD2	1.12856e+06	2.35708e+06	21312.6	2.45347e+06	1.99913e+06	18613.8
P81605	1.32763e+06	5.12988e+06	246478	120418	274700	275591
Q86VM9	107390	1.0323e+06	60649.9	767633	516563	31187.3
Q5JPU0	1.43931e+06	3.34701e+06	69520.2	4.36993e+06	3.50427e+06	140657
P49674	691190	4.03883e+06	157474	2.73004e+06	2.50858e+06	298912
Q8N163	65262.6	330796	11547.7	280598	228042	20209.3
O75396	417837	1.84779e+06	56011.4	1.09999e+06	828793	74885.4
I3L1P4	2867.7	2142.48	21497.7	14863.9	210.611	7105.54
Q5T280	119089	4.73093e+06	23458.3	1.7261e+06	1.63574e+06	20184.2
A6NHL2	170719	464774	24395.5	1.38666e+06	444962	48474.2
P26373	1.74749e+06	2.52769e+07	131122	2.08509e+07	1.75385e+07	85467.3
Q96E39	136.628	544326	2865.1	2169.74	2434.49	4248.02
J3KRX5	128072	1.09926e+07	23102	2.2844e+06	4.99827e+06	17865.8
P62753	569952	1.82876e+07	35023.9	1.07775e+07	8.32898e+06	43040.3
O14950	466943	960076	49510.8	1.58285e+06	737438	42620.6
P62241	435280	1.83727e+07	48421.2	1.97306e+06	3.20648e+06	6783.29
F5H101	8318.89	181996	13128.8	92831.6	304427	17421.9
Q9NZB2	46557.9	827296	16871.5	217160	447564	14694.7
A0A0A0MR02	2.64332e+06	4.79588e+06	42405.6	3.47792e+06	2.05619e+06	212885
Q6RFH5	436375	3.22774e+06	90083.9	3.03278e+06	1.93608e+06	23120.2
M0R0F0	836577	1.9159e+06	23040.3	2.84372e+06	1.8117e+06	63629.7
P21953	155515	99271.8	35549	424272	329516	81203.8
Q86UE4	53249.5	3.18738e+06	27525.4	538233	606592	70527.7
O43395	57015.9	880242	13761	742391	775864	24432
Q96PU4	27169.4	1.12991e+06	50485	299459	495835	72152.9
Q15738	756226	373192	132798	1.34927e+06	790824	98755.5
Q15758	261345	407159	73750.4	369114	286110	96053.4
P62913-2	9.70284e+06	2.26025e+07	630471	2.48641e+07	1.54559e+07	944854
Q9HAV4	32862.6	91616.4	14007.6	190418	125696	21724.2
Q8N1N4	125254	74310.6	12321.7	227541	65751.2	5152.67
O43175	698026	2.04568e+06	41186.6	751728	471630	204308
Q8NFW8	881931	3.68559e+06	15546.2	2.54907e+06	1.82491e+06	19499.3
P22735	365010	188373	24250.3	48670.3	44133.4	18358.2
Q5D862	1.95302e+06	365375	64239.7	386986	232985	73765.2
P78362-2	46552.3	773754	103081	281596	367648	39707.1
Q9Y6C9	51453	248239	6885.13	220356	130225	13039.2
Q12874	714977	1.97151e+06	26807.4	2.08986e+06	1.58181e+06	137648
A0A0A0MQW0	539060	1.99876e+06	15015.2	1.37701e+06	1.07062e+06	27416.1
Q96QE3	40941.8	368524	28076.7	262094	284479	16786.5
E7ESY4	164831	1.39279e+06	12684.1	1.02231e+06	1.19889e+06	12252.3
O43463	232566	3.68979e+06	19940.6	2.0666e+06	1.9581e+06	31248.4
P55084	1.1315e+06	5.54341e+06	89324	6.21306e+06	2.46305e+06	73800
P26641	1.019e+06	947824	55711.9	1.82058e+06	1.32711e+06	128723
Q96EU6	98748	4.2497e+06	17703	3.73559e+06	1.87856e+06	16602.2
P31271	38702	2.73668e+06	9455.05	2.13629e+06	1.59788e+06	13364.9
Q14146	484820	6.14917e+06	34607.4	2.7085e+06	4.13296e+06	51973.1
Q14444	642779	4.06922e+06	30320.4	1.48211e+06	772436	83636.9
Q9H9L3	71908.4	4.36371e+06	22306.1	1.44126e+06	2.39115e+06	17242.9
Q09161	349797	1.0072e+06	39604.3	1.01128e+06	887343	38301.1
A0A8I5KSD5	197977	84466.5	10732	32557.8	29310.9	14221.5
A0A494C0W0	279001	1.36866e+06	20686.7	938989	458481	33003.9
Q86YZ3	18707.1	123067	11371.2	60835.8	37671.5	31086.7
Q96N64	16169	575010	15328.3	114781	257853	10385
O00159	284121	336621	12615.4	487089	375226	28944.9
P55072	292777	64074.5	42385.7	67443.6	56769.9	17112.9
H0Y6H0	157100	3.0761e+06	45760.9	1.99427e+06	1.65288e+06	20247
Q3SY84	1.20274e+07	6.10867e+06	572573	8.39904e+06	4.59232e+06	1.05779e+06
O43837	627036	775896	78661.1	1.80015e+06	658947	52628.9
Q8ND82	51017.5	2.30689e+06	15319.2	323440	679244	27497.9
P63244	734117	1.42814e+06	62594.9	1.68429e+06	1.13678e+06	155594
Q13123	477243	3.55858e+06	99096.3	339825	1.52212e+06	118748
A0A7I2V5Y5	48079.2	989665	19855.2	799985	920336	6651.99
Q8WXI9	196420	506818	10025.6	444829	366053	12598
Q9BYN8	385045	798012	20743.5	1.73105e+06	1.08712e+06	21731.4
Q96KM6	10494	1.85903e+06	14487.8	220321	656141	14166.4
Q5RKV6	427414	1.85633e+06	23841.2	1.91469e+06	1.38623e+06	21128.6
O95816	779108	2.47385e+06	483979	2.26995e+06	1.92341e+06	85946
P52907	382523	310390	101793	1.03806e+06	513223	85274.8
P52294	702111	1.34586e+06	131822	1.46786e+06	1.14671e+06	248121
Q16718	164856	1.78163e+06	121157	727999	494406	97117.6
Q7Z5J4	7437.12	387414	11382.9	53804	217369	6890.38
J3KQ48	175444	412474	18847.1	1.20479e+06	800613	43811.8
Q02413	336727	216339	77319.2	259491	220195	70976.1
A0A0U1RRH6	69667.4	1.33676e+06	17240.1	442501	709154	19741.4
H0YHA7	1.08038e+06	3.53847e+07	137614	6.14872e+06	1.20259e+07	96671.5
P78549	232505	5.31031e+06	18709	5.37155e+06	3.24196e+06	21028.7
P61254	443379	1.30016e+07	29410	1.09828e+07	9.51469e+06	49244.6
Q00059	817747	4.53478e+06	25177.6	3.97969e+06	2.1942e+06	31528.3
O94905	755535	1.38544e+06	111593	1.90839e+06	876859	95789.6
Q13547	9.54472e+06	5.87254e+06	2.48991e+06	2.90745e+07	1.60145e+07	2.97178e+06
Q9UMY1	985116	8.42276e+06	65297.2	8.40062e+06	4.93873e+06	21916.5
Q92900	68159.2	496627	14069.9	289841	314275	20087.1
Q9BZI7	91696	1.72064e+06	15616.7	984376	1.08109e+06	20600
P49790	3725.77	167756	5557.53	107026	111587	8585.1
P00338	165634	542338	22209.9	637857	430360	22019.8
Q92522	180961	4.63239e+06	13235.8	619091	340263	13517.9
P61019	625568	990759	36878	1.06568e+06	927563	58242.8
A0A087WVZ9	414623	1.15877e+06	149032	1.22567e+06	993574	99436.3
Q9Y5S9	47972.2	5.12898e+06	20507.2	1.27728e+06	1.55382e+06	10033.8
Q8N201	44240.7	113611	28109.7	82275.1	137658	21994.9
P22695	547883	826274	37886.6	1.29105e+06	468115	38791.5
C9JJ19	1.02147e+06	2.83147e+06	49148.1	5.18172e+06	2.40611e+06	14529.2
H0Y3N9	27095.6	267097	1630.4	167886	179050	2873.95
P62917	203605	1.8739e+07	34352.1	1.1153e+07	1.36881e+07	32797.4
P21796	817262	1.13484e+06	54429.3	1.85791e+06	868749	185306
A0A2R8YFE2	271556	682903	71826.3	888119	441772	79258.9
P62750	132404	1.5702e+07	36446.6	2.05095e+06	5.29139e+06	21385.4
Q8NE71	97542.7	803640	17248	666491	500207	25803.4
A0A804HJB3	309785	763339	15276.8	647332	782566	14206.8
P01040	805848	297755	24649.6	194119	180961	42874.1
P46459	351073	564174	19511.2	568685	364918	14859.4
P08754	401860	438029	110032	559597	386382	36516.1
A0A7I2YQD8	640588	1.17376e+06	24185.7	1.28918e+06	875985	62944.4
P51149	1279142	2.58531e+06	37579.5	2.73542e+06	1.69928e+06	63500.2
A0A2R8Y595	9035.2	742685	6291.66	52491	137731	5623.52
Q8IUH3	2.76421e+06	7.28056e+06	1.55593e+06	6.92788e+06	3.08531e+06	607661
Q04917	107508	292044	4595.34	563048	232923	24132.9
Q96A33	158498	1.23596e+06	46239.2	1.0138e+06	818482	30255.9
J3QR07	33006.2	1.21993e+06	17388.6	66594.2	48905.1	25252.7
M0R210	1.66188e+06	1.93689e+07	70123.7	1.93066e+07	1.31196e+07	158015
Q14781	72851.8	1.85294e+06	11459	769111	929052	13248.7
Q16629	1.12496e+06	1.61758e+07	378312	7.01556e+06	5.46046e+06	270869
Q8IWC1	91223.9	272924	102655	161107	226522	66925.7
B4DXZ6	17445	849406	15945.2	203040	95374.7	13087.3
P39656	853148	4.73528e+06	56018.3	3.03069e+06	1.7106e+06	131490
H0Y8C6	237184	130394	30355.8	185914	301673	109619
P62899	283611	1.18644e+07	32493.5	1.30278e+07	1.01873e+07	45546.4
Q9C075	154539	11075.4	8454.97	7466.95	6488.54	7364.85
P46778	154765	4.95526e+06	10757.9	2.38009e+06	3.24301e+06	9174.5
P09012	1.10511e+06	2.15539e+06	35027.3	2.50016e+06	2.23572e+06	34159.5
P30050	3.27461e+06	4.73838e+06	211781	7.43499e+06	4.66478e+06	336717
Q8WXA9-2	56391.7	133495	43866.5	238708	79036.7	10909.3
P46060	544538	1.29143e+06	294531	444185	206801	251003
Q9NVX2	813551	1.58198e+06	20740.4	1.72364e+06	1.17588e+06	25270.4
P40926	251861	15567.8	15389.3	17127.5	30963.9	69871.9
P29966	62370.9	247475	9451.61	166331	279570	11068.7
C9JLU1	251994	536167	94453.6	273504	370263	45397.4
A0A7P0TA85	810604	1.67796e+06	144307	1.87038e+06	1.30223e+06	208134
P04075	463249	121666	11576.3	21428.3	14092.5	16077.3
R4GMX3	118885	1.44136e+06	20359.9	835785	847160	26683.3
Q9GZR2	523509	6.70885e+06	80013.4	1.96703e+06	1.81069e+06	69850
O60293	28569.7	98104.1	16488.1	51832.6	163407	8607.5
Q9BZJ0	392353	929048	18793.7	745523	386674	10352.7
Q9HAF1	25266.5	1.98228e+06	12527.4	231738	299478	20224.7
P35453	190844	1.508e+06	8443.55	1.60453e+06	1.05319e+06	22695.8
P08579	1.33361e+06	1.22878e+06	58333.9	3.06212e+06	1.43563e+06	233611
O95758-1	116255	307367	2680.32	30479.9	143341	7659.1
M0QYS1	1.91735e+06	8.14237e+06	131806	1.00263e+07	8.55764e+06	109287
Q9HCM4	16742.9	309632	8025.25	190475	328574	10412
Q969Z0	187668	360433	33354.4	363958	172209	21637.4
Q6IE81	98978	791542	32994.5	233814	445574	35017.3
Q9NWH9	204604	1.87038e+06	112405	404181	838414	17678.3
O96019	623369	1.88083e+06	146368	1.7697e+06	1.12308e+06	201338
Q92769	656406	2.89414e+06	21056.1	2.6502e+06	1.86998e+06	8135.25
Q96B26	379951	914172	91612.2	1.34793e+06	747473	77398.5
Q01081	202888	3.01374e+06	48358.8	725054	554537	40823.1
O00264	205036	989759	64068.2	722879	1.13674e+06	106032
P84090	5.49971e+06	1.49279e+07	7.14541e+06	7.88896e+06	7.88911e+06	2.00446e+06
Q5SY16	212107	1.44461e+06	13642.4	1.36489e+06	1.19258e+06	10999.8
P26196	92229.6	583864	3997.83	926938	495631	17472.3
Q9BZE1	949335	2.78612e+06	198522	4.44123e+06	2.13788e+06	251861
O43684	904350	1.67044e+06	30350.2	1.806e+06	1.35249e+06	40935.9
O75607	1.12783e+06	4.43174e+06	265526	3.85712e+06	3.44554e+06	90832
Q96I99	243711	389839	141612	887766	563718	145552
P05386	1.13078e+06	1.39017e+06	1.25519e+06	2.87257e+06	1.96076e+06	283936
E7EQV9	95661.9	2.09634e+06	13715.9	114970	102177	5923.05
A0A6I8PL42	193214	3.78943e+06	24326.3	1.04577e+06	877877	15368
Q9Y3B4	272287	564857	44836.7	1.3727e+06	831307	106520
O15160	690073	2.32891e+06	382987	2.20727e+06	1.15739e+06	227834
P50914	850107	1.31817e+07	53336.5	1.25189e+07	1.13767e+07	79307.1
P61964	1.00229e+06	2.02313e+06	57144.7	2.70307e+06	1.66941e+06	46070.4
Q16658	246348	23573	8238.44	9547.26	10989.7	12771.3
X1WI28	807450	9.14001e+06	420056	6.73001e+06	5.84239e+06	136825
Q86WX3	110661	2.88169e+06	8595.44	2.0086e+06	1.7075e+06	9037.45
P48735	146398	565221	10106.8	181992	198245	11126.2
A0A590UK80	1.59815e+06	1.07696e+07	154109	6.3696e+06	6.01556e+06	87126.2
P04792	403544	58898.7	7539.05	39235.5	38315	10212.7
O60870	211772	1.76376e+06	29890.6	1.81753e+06	1.21713e+06	26945.6
P23526	175210	5966.93	8757.83	4896.74	6687.56	8589.28
H0YLE8	16875.2	115493	12837.4	60737.1	69704	7189.82
Q6P6C2	209170	2.71e+06	9801.52	2.0265e+06	1.62186e+06	22205.5
E9PJH7	585753	1.54048e+06	174779	1.30951e+06	936276	117029
P06493	683894	1.35788e+06	129787	2.03905e+06	1.01107e+06	235680
Q8NDD1	152759	4.64357e+06	23513.3	3.31381e+06	2.3961e+06	23933.8
A0A2R8Y7Q1	11559.1	228698	14347.2	32417	45118.2	17347.4
O43809	72989.5	351700	31006.2	588426	361809	34941.2
E7EX73	523288	1.16654e+06	76019.1	975203	684597	63630.3
P29992	105513	55060.6	5660.9	114071	67206.7	4932.21
P62995	118103	780970	7601.89	243350	443594	14199.8
B0QY64	59070.7	189279	1143.99	220267	122707	7035.41
B4DHE8	258215	1.10218e+06	10847.1	1.09682e+06	651341	10762
A0A804HK76	19456.1	26080.7	6252.61	11252.1	13419.7	4453.44
E5RIT6	4302.46	4271.66	3616.48	54690.8	56763.9	258.299
P00558	221390	97027.3	13501.4	45812.3	55740.3	12632.7
Q86U42	15843	9.0799e+06	13225.3	2.45787e+06	505956	8659.16
Q6MZM0	311492	12001.3	17134.4	22998.5	15655.1	5457.2
B1AHB1	298582	428308	12127.4	750087	482424	15646
Q8N3X1	29134.2	78988.4	14860.2	93400.4	255388	11695.6
Q9BXP5	30162.1	546767	10712.6	57840.5	181856	17749.2
Q5T4U5	456335	673301	33112.8	747786	193004	48689.3
Q9NYB0	39000.2	300925	6621.96	400083	267402	3590.83
A0A140TA86	74387.3	212498	135316	112026	113299	93079.3
Q14527	16912.9	391093	15217.7	255013	193812	15612.7
Q9NZM5	15037.6	890475	16620.4	282984	306944	9882.39
Q9HC52	93600.9	6388479	24009.4	998283	1.9147e+06	32147.8
P17174	114233	7100.89	7799.13	14207.6	9481.16	15424.7
Q9Y277	1.00072e+06	2.46731e+06	32894.8	2.95427e+06	1.65849e+06	146826
P53350	176644	446664	8702.32	557155	243942	16330.6
Q5JVF3	345706	1.19336e+06	51471.4	1.66874e+06	1.01492e+06	18529.3
Q9BSJ8	110533	162645	9942.37	407452	126525	29505
Q9ULW3	239706	2.82978e+06	12120.2	2.25138e+06	1.29337e+06	7742.54
E9PQ57	571949	2.00827e+06	12800.6	1.42943e+06	1.0637e+06	11659.9
K7ELX4	210680	419073	8715.63	720421	412818	19142.6
K7EIE8	179392	741778	7312.52	1.84208e+06	1.35886e+06	22619.9
Q15493	136459	12836.3	10085	8528.31	7246.42	23189.9
P61225	34642.3	3798.42	19478.8	106469	90811.5	24796
O95202	238326	403320	18441.1	366428	287134	46757
O94925-3	210288	242384	21416.8	268472	170713	44273
B4DLN1	222393	518948	139479	695480	354163	22366
Q7Z3Y8	58846.3	20975	1156.74	4170.34	3795.16	691.286
O43347	235384	743317	13285.8	1.29326e+06	605274	13239.3
C9JZR2	165949	355500	13344.7	352132	297741	12356.7
Q8IWS0	30339.1	1.72492e+06	6522.06	355679	393874	11383.5
P55769	7.04178e+06	1.38429e+07	3.3803e+06	7.31097e+06	7.31392e+06	1.44297e+06
Q9BV38	836643	3.32077e+06	8413.13	1.19472e+06	633142	15757
E5RGW4	54807.1	380157	21501.7	608211	253497	1597.1
P61106	273973	939119	32827.5	391545	284201	50470.2
P47929	253585	24185.7	7906.03	28086.1	29322.1	8344.22
P12270	20454.1	74602.5	6977.36	11491.7	23114.4	2122.83
Q99959	59541.9	297227	9450.79	205052	245699	9796.28
A8MQB8	33324	664149	11782.7	121361	84009	13645.3
Q9BRJ6	91701.2	2.21599e+06	7506.89	2.27076e+06	1.92922e+06	12718.3
P62316	1.26544e+06	2.65046e+06	28158.9	3.96538e+06	1.74388e+06	37515.3
P36952	241199	3024.87	6294.47	12172.4	4172.13	4335.04
P78371	28638.4	339208	14090.6	638764	267460	33160.4
Q12931	177556	58835.8	420.443	438541	36990.4	89903.3
J3KT73	503312	2.2728e+06	56892	1.73564e+06	1.68625e+06	37881.1
Q6PKG0	26806	414112	2946.08	137618	294610	3140.44
Q9ULD4	954.541	109666	2040.27	1288.64	36016.3	2601.47
Q9NSI2	63536.7	1.39204e+06	10758.1	1.5021e+06	831875	4075.43
O43159	33691.7	1.37743e+06	22445.8	284468	196913	10867.9
Q15007	215414	916172	83675.2	460816	528969	41371.4
P60174	251794	9216.83	7974.88	228900	94616.6	23014.1
Q14257	70130.4	335342	20393.3	880497	339997	42898.9
P51148	638150	1.11123e+06	86705.1	1.17709e+06	687347	167720
Q9Y3L5	264058	404475	120170	451358	215183	122884
P20930	243281	92100	12991.5	18357.1	21628.3	11280
Q9UL40	183472	2.70146e+06	173104	1.48844e+06	1.90174e+06	11668.2
A0A7I2V535	131873	1.72371e+06	13105.1	299851	207496	13402.9
P04899	84788.5	84011.8	12458.1	99919.8	73133.4	1927.49
Q16643	177988	399229	52769.8	360692	322312	81589.8
Q86W42	218800	359391	16549.2	340674	362613	20364.3
O75223	378513	16047.8	5553	36606	10883.8	8581.37
Q9Y305	118494	270706	20010.8	1.30027e+06	411350	19731.4
Q13232	185730	296901	39706.5	408566	348660	32574
A0A2R8Y849	116643	2.80498e+06	13921.8	569858	1.2416e+06	26088.8
Q9Y5B6	4561.46	100433	8084	53310.4	71738.5	5550.62
C9J3L8	392005	2.27789e+06	201661	2.26757e+06	1.40514e+06	175262
P25205	76190.7	316538	24399.1	427387	265034	28723
Q8IV63	30586.4	2.95144e+06	15356.9	2.38256e+06	1.79017e+06	13043.7
A0A6E1XE14	130749	1.63771e+06	28259.1	1.82958e+06	1.46197e+06	31935.6
Q15024	426836	850262	95088.3	887162	830997	60985.8
Q9BXS6	9795.85	939823	9118.62	555618	450383	7573.68
K7EKE6	100124	1.45897e+06	12296.8	602008	835688	54964.8
Q8TC12	1.091e+06	4.6666e+06	152371	4.83826e+06	3.10745e+06	263899
O75477	2630.01	2800.81	1756.08	151205	90566.7	3229.82
P32119	208281	175911	14436	238594	164824	29348.7
P53396	50774.9	8211.15	2590.44	897.782	6072.79	7343.75
P48147	137883	8986.42	2544.18	7522.52	12852.9	1492.58
P60866	2.44929e+06	4.75234e+06	371535	7.30313e+06	4.2672e+06	74651.7
A0A8I5KVV1	332667	744264	13276	1.14556e+06	624934	43635.1
Q8NDX5	1713.86	127250	3573.41	55636.7	121441	6437.28
P54136	163657	187573	34603.2	314155	130302	56646.3
P22314	89757.1	390158	11052.7	513705	277049	22664.9
Q9BUQ8	137656	1.119e+06	29100.3	1.01818e+06	416296	16812.9
P61026	192657	406004	18446.2	456367	501850	38181.6
A0A0J9YYH3	160009	540879	11878.4	121357	108732	17116.7
Q9Y383	133229	589939	47910.8	498247	294701	23313
P07741	236323	1.04558e+06	82704.9	1.07261e+06	718901	91011.1
P16989	959.022	89379	3347.15	455.19	2779.66	2377.36
P52756	31143.8	282696	6502.03	22107.2	136052	7907.22
Q9UJX3	77188.4	265853	23297.2	211049	184378	24050.4
O95478	13341.9	3.90722e+06	11035.8	595315	769797	11871.6
O15446	12940.3	1.70959e+06	3946.53	6347.58	26356.6	7451.2
Q8WWC4	175652	375678	45935.1	520955	380681	53940.7
Q8NEF9	332344	1.39172e+06	12534.3	1.34497e+06	854008	13813.8
A0A7P0TAE3	60268.6	391617	13892.6	259466	340149	11451.8
O75494	575053	6.78447e+06	51249.2	5.02338e+06	5.45584e+06	31298
E9PDF6	94371	51311.9	14282.1	123831	40573.3	9985.71
Q6SPF0	58360.2	750018	10530.8	588383	585792	16277.1
Q2M2I5	28530.6	38457.8	355.473	288.333	4401.15	122.435
Q8NCN4	31820.3	382989	9792.6	77357.4	128483	11835.3
Q5TDF0	541429	1.20492e+06	154625	1.81444e+06	1.00017e+06	110346
O75323	463791	764665	87747.7	1.34884e+06	738130	112101
O75431	449682	557837	21304.4	748824	143743	36550.9
P20042	138360	2.2673e+06	25953.2	2.00896e+06	1.3485e+06	10529.7
Q8WUK0	135143	673871	33607.1	897611	607708	37050
M0R3D6	218328	5.56328e+06	20746.7	3.46743e+06	5.02778e+06	16159.5
E9PHY5	54990.4	362572	11916.7	167393	131901	14247.4
V9GZ78	168658	337388	9703.61	402308	156980	23028.2
H7BZ37	12701.2	93683.8	4531.61	42202.5	172241	5370.95
O15504	173569	1.15236e+06	13987.9	1.50806e+06	1.11465e+06	8438.16
A0A0A0MRX1	246032	1.15349e+06	25416.3	792715	663793	6291.13
Q5VT52	28431.6	164920	14166	211583	158467	11642.5
P30837	195181	167942	36682.4	686743	224265	69671.1
Q8TF68	11689.7	664315	5105.43	69746.8	328558	10125
A0A087WVM4	136032	74370.2	7611.92	283723	160793	17118.7
Q9UNP9	511990	701518	9165.47	1.17759e+06	388899	6650.32
P42677	787555	2.958e+06	66643.7	2.48049e+06	1.72951e+06	56251.7
P15880	154905	1.19762e+06	29006.9	183072	177421	9430.98
Q9NPD3	535821	1.63441e+06	9249.12	1.648e+06	1.11286e+06	27922
Q96TA2	64163.8	122990	3062.15	25355.4	13662.8	8577.96
Q5C9Z4	97699.8	379929	12948.9	198503	148033	11040.8
P62851	618415	1.00939e+07	167139	4.6853e+06	3.45768e+06	98646.7
P83731	41769	8.71158e+06	32018.1	3.96542e+06	3.58538e+06	26308.1
O60684	74431.7	281539	368.496	264292	146375	2772.24
Q13243	7954.45	1.48818e+06	6832.49	634908	706463	21001.7
P61224	1.09283e+06	2.01166e+06	62514.4	2.3651e+06	1.35964e+06	118210
Q15369	152926	515565	207425	355872	306966	52342.8
P61163	79962.5	17341.3	5755.65	7806.56	7114.69	4906.15
G3V325	424865	1.36245e+06	26381.8	1.75888e+06	1.39985e+06	52416.2
P01111	363040	866141	105557	1.01561e+06	753593	144486
P53582	527100	2.76117e+06	34675.3	1.67014e+06	1.1275e+06	21282.9
B7WP74	31047.1	497610	9927.77	259444	155859	15796.5
Q15370	98578.1	367805	309407	372157	389322	59561.9
A0A6Q8PGU6	724462	1.92504e+06	8956.34	1.55194e+06	1.153e+06	16259.3
Q12996	44194.7	101728	4100.16	136183	76675.8	7796.96
P04844	47439.7	115306	11333.7	151723	49561.2	19547.8
A0A669KB89	32310.5	66480.4	5171.77	53594.8	124468	16224
K7EPT8	626402	2.8645e+06	299251	4208978	3.06571e+06	302125
O75569	158872	524084	7100.73	579318	302834	7095.91
Q9Y4P3	1.02455e+06	561176	8409.95	1.15537e+06	766382	9113.5
P21912	419857	1.01742e+06	61482.8	947773	1.11367e+06	125604
A8MQ02	19349.5	99461.2	25097.5	80084.7	59855	12413.1
A0A7I2YQK5	191661	1.0024e+06	10457.7	1.2729e+06	423556	61591.9
Q14694	11246.3	291303	9503.13	205786	151055	9453.83
J3QKW2	723382	1.16814e+06	129025	1.43791e+06	752284	143101
P31040	210479	428239	23319.9	580507	343228	41630.4
P61586	170637	594432	7001.35	552133	233479	18882.3
Q9BW27	338243	252584	15061.3	480472	283739	21568.1
Q5T3N1	102154	56070.4	10588.4	43862.1	35599.8	11660.2
Q8N7H5	198582	302703	8259.14	378695	240878	14229.7
Q96S52	21233.7	55277.9	4508.02	96291.1	34873.8	4488.59
A0A087WXZ1	224208	698462	72293.1	907085	781924	17937.6
O43172	278848	929045	6439.24	1.12298e+06	760374	13181.1
Q8IUF8	43527	254860	14507.4	299244	164480	11586.1
H0YL72	320628	389459	64899.9	1.17879e+06	407317	155402
Q9NX20	436798	1.97875e+06	10792.9	1.60169e+06	553625	14781.8
O00629	52267.7	89504.1	4304.72	4603.43	57142.2	3201.87
O14880	116980	310525	14961.1	236770	263553	8385.16
Q9H4L4	4259.17	784834	6764.05	120398	289193	6679.14
A0A087X2D0	151895	1.09829e+07	40812.4	963675	1.60957e+06	16046.9
Q9H7H0	136090	645195	23050.2	630169	592837	9088.92
P23528	335424	480629	40727	673917	276258	36467.8
Q9NVJ2	30202.1	96843.7	4575.78	103576	59950.2	7182.82
K7EIN2	128799	965031	17874.8	788076	787403	23550.7
K7ELF1	70825	400716	4097.14	541034	376621	5752.9
Q15910	137786	339966	10300.1	27623.7	147611	6543.33
Q9Y6A4	300801	1.05811e+06	9684.44	1.16179e+06	853536	8569.53
Q8NFH5	361912	804430	37070.8	746090	486692	9185.65
P05089	202025	146268	13821.4	143657	150927	15164.8
C9J384	427852	2.99248e+06	14314.6	2.26851e+06	1.3743e+06	13580.6
P62280	1.20228e+06	6.732e+06	84796.4	7.33676e+06	4.16327e+06	29446.9
A0A3B3IRW2	68664.4	258327	10793.5	358271	294663	10867.3
P17931	299492	20679.2	6891.92	12594.5	12241.9	8844.81
A0A3B3ITX4	742429	1.98599e+06	254390	1.36822e+06	1.24973e+06	225390
A0A5F9ZHS3	106483	372229	6084.37	307614	289202	17882.8
Q14139	23699.7	113707	7602.12	422382	122548	5879
F5H2X7	28724.3	155224	17746.3	66324.5	129099	15984.6
Q9HCY8	50779.3	22666.4	4366.42	21770.2	15798.1	7331.28
Q00577	119720	489369	36985.8	418144	550082	8682.4
P30153	131295	259047	15181	519843	224334	26709.7
P78364	1353.17	253038	7325.3	4658.45	227515	8328.11
P39019	428898	388008	24093.4	1.33466e+06	466842	9711.72
Q15428	6750.46	369670	5480.47	231968	216968	5289.31
O95147	40774.1	18675.8	240.974	5002.59	8604.42	11617.3
Q7L3T8	135907	351578	1879.4	451709	5234.61	3370.04
O00178	3265.3	255998	15077.1	124879	109184	3812.34
Q96BK5	28524.6	1.53836e+06	4336.52	278985	480721	5572.6
Q9BU64-2	11765.6	4010.18	3684.49	66168.6	48209	1450.35
P28066	95680.8	25151.7	9919.62	14490.6	18655.9	10302.3
Q9H967	109652	1.27731e+06	10546.3	571990	477596	11107.5
Q8WUA4	22445.8	372316	10608.6	55880.5	70718.9	16876.1
Q9P032	160026	168792	37432.1	659701	280439	35260.8
Q5T760	15002.3	273272	75328.1	335792	245775	11961.6
A0A499FIX8	8923.08	8594.87	4723.91	32275.1	23503.4	4312.85
Q9BTV4	169996	1.00931e+06	18567	1.08967e+06	600458	30032.7
O14828	46117.7	120135	35510.9	96255.9	94150.1	28095.1
P56192	61471.7	267134	9046.13	219977	227619	10729.1
Q96P11	3733.92	520193	6234.75	661637	419054	9540.83
A0A3F2YNX6	47790.8	690452	8712.35	270002	207191	8084.81
Q86V81	45054.9	4.26466e+06	15715	223554	82044.4	39225.5
Q8NC51	30695.7	1.03534e+06	45505.5	45112.6	103918	9654.32
P12273	70615	112721	7988	9533	8045.68	8514.64
F8VVM2	1.37619e+06	1.85485e+06	43877.5	1.76835e+06	1.04697e+06	65461.2
Q9H6S0	42357.7	59256.7	3456.9	50205.2	69865.6	9005.02
Q8TF66	649246	9275.97	13216.8	8147.46	8269.95	22147.3
E9PLL6	95079.2	5.19591e+06	20413.1	301976	153984	24418.9
K7EMW4	329582	229200	10288.6	120603	163291	32752.1
Q8WVM7	10328	35172.6	1552.72	7602.64	10404.7	4096.08
O15269	152561	262209	36326.3	631441	325072	67297.8
P23246	21201.4	243545	10359.7	100972	72507.9	7708.18
A0A087WYQ1	5353.41	6301	2174.49	21867	24168.4	4608.63
Q9BS16	18557	63243.8	9527.49	124851	95318.4	8737.89
Q86SJ6	346814	3542.63	6288.77	10382.7	4595.14	4985.86
Q99661	28209.8	134013	9615.44	93253.6	83135.3	9375.88
Q1ED39	16834.2	1.5245e+06	15237.5	11610.2	54106.3	22256.8
Q06587	11113.3	103791	2108.96	121839	119.558	4983.41
A0A7I2V2U6	134275	196995	36157.1	218358	127703	36466.4
P50395	82883.9	4305.3	4614.86	4599.25	7941.71	6864.83
Q07283	549995	22260.4	4499.94	11016.2	4530.44	4087.9
Q14202	368.606	74613.5	4183.68	13743.9	45192.1	684.204
P41208	114484	456834	27418.3	178553	353206	16906.8
A0A7I2V5Q5	86474.6	542510	10991.1	596773	619030	7912.41
A0A804HLH2	100008	1.01212e+06	3878.89	764307	566008	4717.79
V9GYT7	6187.59	555498	8527.09	4591.92	45132.5	3627.73
F5H157	71590.4	234553	3734.99	136403	81405	9662.87
Q9UHR5	976867	728235	85475.7	4364163	2.82481e+06	109726
P14406	277567	616391	244043	679277	768318	154956
P17096	33295	4.52582e+06	2788.56	35099.6	129545	223.055
E9PCS8	22130.4	2859.8	1998.24	101339	74156.3	3837.72
E5RJD2	128371	149281	83428	254531	164013	91528.5
P49006	276109	324581	8146.21	496441	289254	4272.72
O15173	38954.4	264184	40852.5	346968	156653	67032.4
P0DP25	190974	223342	47034.2	170145	96354.7	16503.5
Q9NZT1	379926	787562	9159.3	9703.45	140194	29278.9
Q96JB5	87684.8	177526	25852.5	261847	140859	50766.4
P18077	5.51173e+06	9.63214e+06	67091.9	8.57049e+06	7.19117e+06	206699
H0YDT6	127607	8144.38	6097.58	157538	51896.7	18483.1
Q9H190	102044	6237.03	11442.7	16015.9	6370.08	6446.81
G3V2Y4	134791	469333	11078.8	844143	368663	24612.3
E9PGM9	4327.62	252350	5174.26	171120	182615	4293.81
A0A7I2YQG2	128528	3.41783e+06	9174.24	350229	1.04915e+06	7619.22
Q5FWF5	20933.7	488895	23562.8	89536	186297	21709
Q99728	91189	120034	123868	14723.2	78233	60985
P62306	5784.77	409912	71785.5	262029	342116	33492.7
Q14152	69249.3	18661.9	7229.18	204903	22876.8	6764.81
Q9H501	2569.56	881.692	18757.1	61305.7	53436.9	16231.5
A0A669KAX4	34466	248470	18746.7	187253	112424	8315.47
Q9HBE1	17146.8	1.52688e+06	13897.1	143035	319748	13089.4
A0A087WZ13	42936.7	289164	8427.26	208096	180042	5325.59
O75818	3514.41	128425	4247.75	251569	186951	1517.51
K7EMH1	2.06298e+06	8.22494e+06	89728.3	8.27669e+06	5.80545e+06	72361.9
A4D1E9	250385	805079	10450	1.37441e+06	699703	3128.41
Q14739	7902.22	354222	9786.04	125122	83776.1	15207.1
Q7KZ85	1734.84	34294.1	2782.47	33186.9	33001.4	866.69
Q96L73	5142.8	158976	3859.87	22572	29005	5895.08
O75530	102375	861954	11444.3	693378	366408	4339.58
J3QLR8	332152	571651	18021.9	1.50559e+06	604920	39107.6
Q16881	76568.4	7354.95	4167.55	36644.3	5403.37	8437.52
Q9Y2W1	133227	1.09391e+06	8341.54	857583	491304	9182.67
A0A494BYR6	3830.46	77878.7	2743.61	136.543	43380.8	488.472
Q8TAA3	65455.9	27955.7	4785.55	15818	15985.5	10221.1
P56270	2203.15	335712	1567.32	77094.1	231932	1561.58
Q15554	5282.83	445435	7158.24	283181	160563	1444.65
O75525	74774.9	2.67994e+06	8517.9	2.86701e+06	923333	11657
A0A0G2JIC6	120247	355767	9422.13	520275	378124	7496.73
F5H658	11316.7	182467	4933.85	36719.5	29872	6389.65
A0A2R8Y7Y3	61194.8	411783	36657.8	195121	159283	46625.1
Q9NXV6	19868.3	145987	2679.25	93057.5	91523.5	5510.38
O43447	146443	269923	11749.2	337769	256005	13711.2
P31277	2504.81	117482	3414.84	89012.2	48784.8	1121.98
P00403	544648	1.26367e+06	183860	1.12755e+06	986992	214673
Q9P035	157623	632044	53232.4	1.16894e+06	537594	25662.1
P38432	5867.78	902989	20498.5	235629	275315	7272.1
O43264	72445	65922.4	18599.4	236794	163680	9159.45
Q9H8H2	56582.1	705241	10319.9	577306	408963	11301.2
P82673	102272	77140.5	7475.46	190014	126247	4788.55
Q08554	318830	104614	59749.7	412597	131561	59989.9
O43396	18344.5	849.246	566.093	106.056	616.132	3446.28
A0A8I5KT88	121706	10025.9	8920.28	8011.85	7441.36	13336.2
O95926	913.389	577725	4494.77	583963	561.501	68.0964
P43686	28693.5	55300.3	4735.09	130800	66960.6	5262.54
P59998	167585	8287.31	7343.55	8315.93	8117.55	6102.96
Q96EP5	38780.3	525972	2169.04	635494	307288	6860.77
O95292	405591	1.0121e+06	50318.9	1.31e+06	438365	88017.2
Q9NPE3	133458	638029	25492.5	942404	433700	25661.2
O95373	18906.3	213571	10385	71507.7	38596	10354.3
Q6YN16	59958	104402	2507.64	244593	140535	23152.1
Q96CS3	48542.5	765378	30655.4	362304	315128	24305.9
O00161	75198.4	103849	62611.3	192139	151705	23323.5
A0A7I2V5F1	11135.7	136223	12122.7	12942.6	9894.94	11008.7
Q96KQ7	5673.7	228429	10646.4	11776.2	25399.9	6733.47
Q12948	1404.02	80981.4	3332.64	121048	85815.9	641.517
Q7Z6E9	4183.85	104807	576.16	10280.5	6185.15	2205.85
C9JVN9	117752	189552	8497.6	364332	106936	6054.68
F5GXX5	9.36652e+06	1.30665e+07	2.54463e+06	5.00143e+06	6.26362e+06	4.08784e+06
G5EA36	51336.3	158263	12804.7	169227	95504.1	7120.42
P07737	463236	776396	15002.4	1.27251e+06	773515	66072.7
C9JLV6	102670	3376.3	2045.8	3263.88	6899.32	20783.6
Q13084	38544	60898.4	4124.21	49065.2	17772.1	4471.56
P50148	4444.93	812.214	3724.36	26330.1	30680.4	3831.39
Q9P031	19629.4	1.71647e+06	9692.54	750399	756612	23867.5
O15047	11813.4	55270.8	7361.39	107730	67155.8	4565.12
O75940	122912	1.67562e+06	7331.52	1.6325e+06	939138	14044.4
Q92925	11951.2	193387	704.7	94339	55374.5	1222.85
P20340	171138	52449.8	39186.8	262319	147545	14499.7
P52952	1470.26	912758	1908.15	787151	882788	233.957
Q9H061	1764.75	581.742	6224.63	48566.9	46183	27835.4
P30049	589453	2.70834e+06	294622	1.76082e+06	1.24297e+06	195463
O43251	286585	802686	17366.5	1.09054e+06	598306	4118.13
A0A0G2JQ92	182370	180831	7359.3	255369	229830	10207.5
Q14318	269742	528835	4378.62	680591	404810	5308.49
P07305	157993	7.31753e+06	20054.6	3.22975e+06	2.09537e+06	9696.2
P82675	3539.15	308804	2200.54	202539	243863	5754.78
Q92945	80883.4	346214	7490.37	233677	173768	4674.98
A0A7N4YH79	95499.8	1.115e+06	8016.56	452761	308600	22967.1
Q5T0B9	2509.35	309310	4312.52	38861.9	176285	2407.83
Q01831	19118.2	509954	3613.44	98652.2	95043.4	6068.49
P62314	99071.3	58361.3	6894.55	64554.3	35298.5	5474.42
Q9H9J2	64260.3	2822.28	14676.9	562511	255767	17638.8
A0A3B3IRQ8	1275.21	12937	894.433	21985.3	10260.9	1856.73
Q14241	7674.44	200204	1804.52	67405.1	20238	4843.14
P82933	303060	887237	12759.1	1.5322e+06	932597	18843.5
H9KVC6	6997.75	576437	7652.72	652256	462890	4146.38
J3KSD8	428763	12889.5	8316.97	20005.8	45240.8	13551
G5E975	137672	964615	6841.86	867926	532235	4818.53
P52926	1819.57	752340	390.048	3177.78	4463.72	4592.95
P62304	368332	1.90687e+06	23999.1	1.75296e+06	1.45235e+06	39344.2
Q16850	21385.3	52612	4907.11	274892	126267	7511.04
C9IZY8	19210.8	38001.7	10639.9	53599.1	59663.1	10051.5
H0YHX9	82491.2	8544.05	5292.95	5104.86	4677.13	5218.09
Q13155	101360	133390	4867.03	128705	61411	4522.62
Q969Y2	992.803	26145.2	953.745	87825.5	29950.9	1712.96
P56962	6106.76	31561.6	3449.06	43510.7	20500.3	2030.8
P49207	103899	3.84213e+06	7011.81	1.50558e+06	2.63994e+06	10547.5
O14654	279491	415652	28101.1	812693	193992	45110.6
Q07687	189950	1.58286e+06	3172.61	768399	579668	5950.49
P82663	296725	713762	37841.3	1.23313e+06	573554	16190.8
P61006
P40121	68905.1	8142.8	6055.39	1545.91	360.542	15238.6
P58107	42052.5	18020.7	4425.75	1920.78	230.34	662.947
P29692	130504	12071.6	7270.47	5787.19	5411.82	7037.19
Q7Z6I8	37435.8	2120857	7480.97	1.11642e+06	1.00189e+06	4406.61
P13473	34653.9	97557.4	24069.7	21418.4	56577.3	30632.7
P38117	111593	156706	35756.9	449731	117338	98832
Q96I25	33504.1	577647	4932.46	422752	598635	8604.62
P17096-2	291029	5.47792e+06	11183.9	326877	215697	19574.1
Q8WWM7	14269.7	164506	14854.2	79212.2	108504	8757.17
A0A0D9SEM4	21333.8	1.47309e+06	3255.75	1425.63	97669.3	1780.32
Q5T749	570685	59935.3	12746.6	17077.6	57023.1	13745.7
Q9UQ80	155298	16680.6	1995.38	12130.9	12024.8	5909.48
Q7L8L6	3576.5	24869.7	636.654	72329.3	35777.3	3587.31
G3V167	4.04388e+06	6.22443e+06	9651.18	2.6678e+06	2.22888e+06	736721
P82912	453881	415947	44056.7	1.18412e+06	823443	40026.7
A0A3B3ISH6	5125.86	191676	5212.4	121362	63406.5	19915.7
O95168	147601	250581	2638.15	509843	339293	42514.7
P60953	141638	249973	37568.2	489402	244953	43982.7
P62854	66323.5	3.04714e+06	20389.4	234343	288607	7347.51
O95059	1682.8	38101.5	4502.91	67880.4	73997.4	3566.49
Q9H8G2	4594.23	399645	5104.52	5368.22	19126.5	5133.16
Q9NW36	80691.7	39472.4	6249.17	170896	194019	10156.3
Q9P0S3	2619.86	4452.09	975.38	933.309	3615.3	2271.31
A0A7P0Z4D3	235111	339472	50654.6	519447	279079	14609
Q14677	36897.1	35492.2	14231.2	23650.9	40707.1	11896.7
P53007	1.14653e+06	1.61119e+06	272098	2.7054e+06	1.34382e+06	489035
O14965	28446	242182	982.654	244531	246551	2491.93
P05198	195184	556777	54034.4	513321	312956	4465.7
P24534	62504.7	243155	12574.3	309066	191055	26197
Q7Z6M4	185520	91631	54305.8	394323	201217	30333.8
Q9UHA3	115427	416050	29917.9	1.10744e+06	271812	15104.2
Q9HAV0	357245	933405	11784.9	718891	461956	15447.5
O14802	5553.71	9563.62	522.886	10352.6	13015.8	2119.98
Q96FQ6	161575	29572.9	1494.14	7809.03	8699.01	5835.03
H3BNI9	211374	1.0001e+06	4824.37	954531	582814	4626.46
Q9NTK5	23919	73302.6	488.606	98272.1	56295.9	4451.22
Q8N4T8	48813.7	84136.6	2094	267749	220479	4966.34
K7EMN2	77689	1209.91	2107.69	2306.35	4594.07	3803.7
Q9BPX3	1775.23	1127.09	1585.62	70575.6	13828.5	2444.07
J3KMZ0	969.808	3566.63	4588.75	61523.4	59192.1	2826.82
P62491	169147	171408	25582.9	218870	173648	67219.2
Q08188	67507.8	42163.3	5834.59	7129.46	8188.02	4741.26
Q00537	7.04611e+06	7.45351e+06	1.4562e+06	7.52946e+06	6.08038e+06	2.34232e+06
P19387	130552	547345	3651.38	577282	458902	7730.19
Q6UWP8	33820.8	5830.57	3717.68	9172.99	2273.47	1297.05
Q9NP55	12049.6	2266.71	53840.4	5167.07	4995.58	7294.13
A0A1W2PQU7	2.2413e+06	4.51275e+06	372827	3.66327e+06	2.84679e+06	469734
Q9UBI6	20602.5	5986.01	45708.9	5536.45	5166.34	11154.3
F8VXJ2	4049.9	218614	2417.41	29008.8	133345	2076.36
Q14331	83357.1	1.18949e+06	6109.87	923605	642009	4316.93
Q9Y512	25759.4	173226	4571.14	55945.4	102925	21406.3
Q6NUK1	19128.3	88117.3	35721.6	129003	70956.1	20728.5
Q96Q89	11934.5	51833.3	12348.2	707.977	4973.64	8274.1
P42766	240067	4.55775e+06	16023	2.89951e+06	1.64077e+06	8896.36
Q12769	9684.09	33180.6	3844.77	9145.55	7353.41	2735.88
A0A7P0T887	45946.3	599680	2211.58	406533	262732	3312.98
Q8N138	2575.09	57398.7	2418.34	86271.9	56659.7	1857.58
O94874	50678.2	117842	5285.07	69858	61419.3	9645.72
Q01105	71308.5	7946.91	8860.46	5719.91	1860.07	3611.92
H3BPJ9	290306	1.07501e+06	4701.64	1.17715e+06	1.05454e+06	18878.8
O00217	111096	312936	17604.2	430058	264202	45165.2
Q9NRW3	120702	1.16103e+06	41604.2	468075	672513	29788.3
H0YKD8	383802	3.0011e+06	8278.89	2.4494e+06	1.75314e+06	55323.5
P16401	635915	4311.62	3988.91	3118.23	1648.13	2160.87
F8W0J4	173979	1.04566e+06	11892.6	1.17835e+06	888227	21593.4
Q9BW19	17724.5	54627	2372.37	4722.32	1091.92	3057.93
P31949	103813	17153.5	5119.34	5862.71	6375.16	5023.24
D6RIY6	30502.7	493624	7149.03	85932.3	64614.3	4733.7
A0A2R8YDP2	112054	400724	6605.06	483971	429219	2300.98
P61088	21499.8	188768	4214.12	979.825	1785.87	14821.1
P08621	166303	1.52194e+06	7166.96	1.24403e+06	694336	3659.99
Q01650	48109.3	191463	5794.84	1351.8	29655.4	4494.16
Q8N0V3	7324.86	44365.2	2576.18	83353.4	34207.9	1006.82
Q96SK2	87632.7	257244	2855.26	319473	221024	13913.7
Q9BU61	158846	325306	2964.43	282166	225293	51544.3
Q9H857	134951	639099	2898.72	458744	291023	9707.81
A0A075B6P0	8872.35	41527.6	4527.8	53524.8	30911.4	2088.71
Q6PCB5	7562.38	245985	2872.71	44020.5	115893	4101.99
Q9HAN9	103593	156209	4607.04	285309	281990	11496.9
Q9H6Y2	94537.8	269178	68079	401737	174735	672.441
O00231	4668.18	65115.4	4741.05	152401	26938.1	6670.81
P00966	78332.1	283025	6530.31	56573.2	46490.9	3082.69
P05114	5717.46	771836	6041.24	107992	69219.4	3781.15
Q9Y3C6	232502	290697	36004.6	411334	350273	41176.7
O75683	4553.75	936970	5363.57	77019.9	117976	5440.05
Q14566	31126.2	66303.3	4152.39	76662.5	37262.8	8776.91
A0A8I5KPV0	3078.88	110656	914.295	47422.2	71923.4	241.14
H3BMM9	3477.09	633368	4833.79	197915	160093	119.182
Q96FV9	881601	807165	36050.2	499453	522002	104727
Q92506	55488.2	177220	14518.6	152129	7005.09	1665.02
P14550	47913.6	16220.6	10867.9	11419.4	13702.6	5307.48
G3V3U4	71221.6	5557.22	4573.61	8908.71	12118.9	2081.3
A0A7P0T9F1	33242.2	51630	17967.8	79065.3	43732.5	17060.2
Q70UQ0
E9PK86	21154.8	55408.8	314.866	59489.7	35220.4	3166.37
A0A6Q8PHH9	142496	141742	7022.58	86722.2	66487.8	14713.1
Q96GD3	30386.4	122350	6990.76	20482.1	56732.6	6372.12
Q8NBU5	11834.8	17661.8	3739	24650.7	16777.7	4563.56
Q9NWU5	56132.5	71924	3487.05	779070	426851	6759.69
Q8IXM3	1515.91	63085	4426.99	102198	1622.7	3075.1
F8VV59	149849	383140	33210	662159	353310	47476.7
Q86SG7	66088.5	15888.2	3755.24	7094.88	3942.85	4223.7
P62266	103759	4.28427e+06	8680.34	1.21011e+06	1.84125e+06	11678
Q8IX18	14870.2	425744	21182.4	188758	76047.6	24398.8
P18669	37527.8	176601	4423.33	277328	126282	2572.83
D6RD66	37381.4	1948.46	56.5332	5453.31	25252.2	1488.62
Q96HQ2	11842.1	298.717	10605.4	41592.4	20672.8	4232.97
E7EWK3	4155.1	82373.3	2096.36	4051.51	11244.2	1646.85
Q9BU64	74442.5	321265	11793.4	251731	198518	1858.72
Q15800	120263	204070	2285.37	207877	99297.5	8402.55
Q9BXK5	15005	1.13009e+06	6018.48	127036	202752	3816.99
A0A1B0GW41	1.35944e+06	2.02243e+06	6237.32	174418	304469	6020.78
K7ENX2	33775.3	690.6	4167.12	1384.24	4239.02	1658.62
O14732	98965.6	62784.1	2587.18	64959.5	28761.7	5956.46
P51116	18191.7	425411	2625.52	57077.1	126680	11721.5
P14373	74739.6	546568	5943.58	764742	398082	3331.67
A0A1W2PPZ7	7703.18	233145	4312.05	24102.5	73770.5	844.285
Q14008	11226.1	68073.8	7832.96	74642	68380.8	3168.56
Q12789	26286.6	51371.2	7530.65	4798.99	8957.43	12381.2
P05091	94849.8	4141.76	8621.28	5347.88	399.407	4233.35
Q96IX5	99925.9	88349.2	41798.1	122572	91123.2	37639.8
H3BNX8	54640.9	118933	55152	73084.4	55312.8	35288.2
A0A8C8NNX8	5534.49	60053	4928.21	16484.2	51049.5	7235.58
Q7Z4R8
P49458	280850	333834	31838.7	400142	191272	25520.2
A0A087X295	9223.6	35865.6	4987.03	10168	6765.33	12595.6
A0A8I5KQF7	3963.36	961.77	1986.67	3378.97	4249.96	992.248
A0A0C4DGQ8	1.16391e+06	6.17729e+06	296868	5.33795e+06	3.64227e+06	190231
G8JLB3	131027	160595	10548.6	443103	267083	17332.3
Q9UL25	51303.8	40945.7	2676.16	52671	29946.6	2220.76
P07199	6505.55	346472	5812.74	219294	147771	1002.38
V9GYM8	6132	47737.7	127.837	84243.3	55878.8	3079.54
Q9Y6U3	1.85884e+06	147137	146501	62526.8	69688.4	99827.1
P82932	163384	378676	21374.3	338599	267947	25554.2
H0Y6D8	41918.8	210660	2856.96	322826	148662	357.018
Q9P0L0
O75439	84568.4	225724	14262.9	436711	203871	18501.6
Q68D10	1482.39	214244	5282.86	2882.89	13600.9	1969.66
Q8IW75	53665.7	41707.3	2261.51	4829.65	4245.81	2977.6
O43823
Q14156	8360.7	309.862	642.026	5748.1	2565.67	3663.16
A0A7P0Z497	96699.5	5576.46	3203.94	4696.32	9101.23	7020.59
Q9UJX2	26100.5	69222	3344.54	52646.6	46890.1	4657.41
C9JQG7	31593.5	545.843	3004.59	125380	73483.1	5082.32
P09543	266944	887084	18797.3	551127	324903	24660.3
O00299	41669.4	133591	5259.51	9529.05	3156.26	1408.84
Q5H9F3	3645.71	4619.63	3670.71	67112.9	3452.03	3899.96
Q9NRG9	228623	371904	7086.91	186009	65106.4	3718.73
P48556	33388	647.925	9772.07	2769.71	56388.6	12150.1
D3YTB1	4078.87	2.32214e+06	10777	235272	895236	12121.7
Q9UQ88	80394.2	243574	12958.1	307526	329053	17973.8
A0A8I5KS02	40109	150138	7761.15	183116	152769	7586.34
O14497	6301.44	29907.4	585.09	26898.4	31693.4	3132.89
I3L397	60386.7	275321	3257.02	539621	240395	2945.78
Q86YT6	3214.12	53417.1	4343.38	18113.3	1812.93	171.894
Q96P16	62287.7	275273	2863.94	366449	206415	2155.76
D6RAA6	246012	551580	48277.4	740656	614168	73648.7
P05412	44495.1	1.37391e+06	13525.1	733692	366552	20928.5
E9PGX9	2912.08	46657.9	3466.87	116003	51590.9	4481.45
G3V2S9	189900	240530	4462.82	390395	212230	6842
Q9UBC3	10809	298665	5218.45	129117	120990	5589.3
O95197	52636.8	4285.23	7454.97	8602.07	3624.65	23933.4
H7C561
Q66LE6	17710.8	80213.7	777.433	101247	44954.2	2217.86
M0QXN5	110946	82038.6	14447	222256	169794	33336.5
Q14126	64572.3	227907	36927.2	149056	97068.4	13156.3
P62318	384348	3.77262e+06	5362.72	3.95599e+06	2.58669e+06	16732.9
P07948	37762	223478	3891.53	48069.8	98877.1	5648.28
A0A7P0TAE1	64954.3	95828.9	141.076	90297.9	54830.8	3316.27
M0R1B5	4425.7	2753.02	3852.99	3604.09	15352.6	3009.62
Q8NI60	32954.6	73323.4	1287.93	479494	96714.5	4187.99
Q9Y2U8	396378	1.0374e+06	129219	196040	185984	73385.7
A0A7I2V2W1	2090.7	2555.96	3776.83	3408.19	3200.22	2075.75
Q8N567	5752.92	2.5772e+06	2079.21	603201	1.04617e+06	6899.98
Q16740	45948.6	57227.5	1964.52	2558.82	3102.02	14611.6
A0A2R8Y7U1	2492.13	14143.5	3105.75	36693	10314.5	4035.7
E7EVZ1	982.782	21229.9	465.207	2110.82	6302.66	957.276
Q86VE0	987.282	64187.8	3597.23	604.594	6403	2311.31
Q7L2H7	551.458	3918.01	324.87	1189.61	24256.9	1800.79
Q6PK04	3050.96	446912	6305.15	99324.6	97966.3	2829.89
P28074	23818	2778.55	359.316	2419.74	1361.86	911.316
Q5HYI8	228804	275996	22063.1	400382	283936	36917
B1AK87	162831	131541	22591.7	153766	98026.2	4818.49
P49069	24055	58006	4569.54	71239.9	40410.6	2791.8
Q9NW64	11983.3	585082	7775.69	197639	321254	3700.32
A0A0J9YXF2	107190	196628	18562.4	321326	162678	19233.1
P62328	226111	5447.34	6975.05	393.952	7364.45	3016.4
Q9Y6N1	4202.56	24192.7	6546.87	53577.6	45761.7	4477.09
H3BNX5	2305.25	73340.1	2152.09	20397.3	37995.7	4390.84
J3KP15	21847	343210	5809.58	464084	260401	10678.5
A0A3B3ITK9	137938	179424	3271.47	231933	98097	8671.02
A0A494C0B4
Q9H7N4	3644.2	275604	4695.29	25990.2	35150.8	8327.83
J3KPT4	91034.8	314663	12561.4	183242	114858	21163.9
Q9ULW8	214261	3375.45	3201.61	6224.58	7373.21	2188.86
Q9NUL7	5665.54	38851.7	5051.92	373935	95446.5	10615
P07196	48841.7	209961	4702.37	104005	75564.7	9249.71
P0DPA2	869083	36652	2544.69	5302.44	6069.27	4923.31
P21964	88318.6	89910.6	31934.3	139368	74586.5	21722.8
B4DR61	19854.6	81671.3	5275.61	88245.8	40982.5	4595.4
Q7Z434	1935.12	101472	3151.61	48723.4	29516.9	2922.03
O76031	113432	188465	5532.21	256733	96109.2	27094.2
A0A7P0TB58	2765.4	1795.45	7857.93	75224.9	56351.9	2471.49
P05783	106491	6885.07	14129	97891.3	80884.6	16777.7
Q9Y446	34120.8	5820.8	7150.39	3253.01	6579.73	2216.26
Q96CB9	138608	389001	13372.7	440725	203875	16222.3
A0A2Y9D025	186541	420400	8979.68	909015	413624	35140
Q5SW79	7830.87	30880.5	3170.76	35098.5	34750.8	2775.11
P25815	54729.1	3142.2	578.333	1133.82	3003.88	4423.23
A0A2R8Y5V9	62896.2	103752	7792.73	3206.57	7119.19	8233.2
P28072	51758.7	26431.4	3652.14	14209.3	10138.4	3281.36
Q9UIS9	2882.23	239917	2687.87	20622.6	29861.8	4979.95
Q9H5Q4	39321.5	2224.54	2016.19	229602	70224.8	4531.04
Q9P275	80743	174118	4035.81	135504	65273.9	8670.34
J3KS15	30534.4	256543	3660.32	320457	857056	2313.35
O43505	61843.8	4022.83	22044.5	1244.64	150170	15080.5
K7EJE1	141640	596759	13363.4	537015	418870	8136.93
A0A5F9ZI03	18465.3	36885.6	1143.9	41989.2	60106.8	3932.39
H0Y4W2	16556.6	31822.1	6376.75	17504.8	5534.94	7260.4
A0A0U1RQT0	20449.1	36777.3	6116.2	54388.9	32042.3	4802.3
P52565	10451.5	3689.89	3040.92	3074.89	2190.37	3330.3
Q49AN9	175745	2.92528e+06	32849.6	434552	566612	37891.6
Q6UXN9	2432.96	637.218	2336.83	111450	92787.7	4510.1
O60763	5692.83	102688	4014	28054.7	28817.5	1660.22
A8CG34	2711	59320.7	4294.39	13829.2	42643.4	160.887
C9JAW5	148417	1.39126e+06	59308.2	1.67823e+06	553324	84230
P60468	97936.6	188042	517.565	172192	146241	625.69
Q9BZZ5
F8VPA7	54599.9	166923	2280.17	322211	120378	3998.79
E9PF49	140880	325433	2677.24	405165	247750	4615.79
A0A7P0TB07	3008.39	2263.5	524.71	15749.4	30350.8	1910
O60934	56273	3839.62	5103.21	121173	101989	5715.88
B8ZZQ6	52782.5	2579.19	4190.39	1043.95	3378.78	1929.19
B3KVL5	37927.5	302506	3208.12	260557	98120.3	7928.07
Q16610	35303.5	15029.9	469.161	7757.85	474.174	4748.33
O14656	7397.18	19273.4	1146.84	35788.9	20694.9	735.639
Q5T7C4	430727	210543	97242.4	233795	42833.3	27962.8
H0YHS6	580.699	54888.1	2378.67	113215	54620	1003.5
Q16540	91433.6	296216	9686.96	570540	297877	12813.9
H0YLY7	61591.8	61145.1	45013.2	4597.28	3346.01	31779.3
J3KTD3	379555	1.62841e+06	4699.63	412320	500787	3960.46
P62070	27311	90931	8363.74	173088	121167	3011.48
A8MVZ9	47824.2	7846.46	3476	1203.9	18676.9	2645.49
P30154	1948.05	503.438	4144.52	3156.9	3780.33	1339.23
Q6NZY4	86780	180333	10329.5	75789.6	160926	5273.92
P78563	4244.05	94945.9	1487.26	51722.8	61544.1	1087.55
Q9H0U9	173475	1293.55	2569.54	386411	240472	3746.84
Q9UJX4	3243.6	20247.5	2535.21	21016.3	37906.1	4687.36
K7EPH2	525568	2.93942e+07	116497	7.40916e+06	3.91425e+06	82975.9
Q9BSM1	91972.9	442444	854.895	459401	376048	2213.7
Q8N0Z8	61237.2	3908.49	2503.01	288730	283419	2539.65
O15371	1943.16	93290.4	4487.58	72693.6	39818.3	1019.6
Q13200	114.483	55.8228	2048.15	1771.03	12964.2	3081.74
A0A087X2I1	3071.5	263800	8906.98	75747.7	43246.3	11815.7
K7EPL5	41747.9	127600	6236.67	165987	102508	6438.98
Q01664
A0A7P0T8N8	3958.58	57539.6	3747.86	39385.4	62381.2	3996.14
Q86VU5	33095.4	75238.9	7404.93	146303	50635.3	4367.64
P08240	37003.7	91434.7	2814.07	157948	49566.1	4844.03
P08651
C9JYQ9	107201	448328	2006.34	465440	266813	4048.8
P61513	105485	825219	4050.54	287101	713931	2828.78
Q71RC2	14749.1	46852.7	1274.6	127941	111057	11773.4
O60884	20660.8	67824.4	3090.55	134832	78214.1	4143.82
O00483	572129	398635	283171	1.18335e+06	848620	209725
Q92542	14357.8	52397.3	8548.53	1682.33	26265.6	9037.51
P62745	7062.91	20754.1	3686.52	83801.3	52949.1	2519.67
Q8N4V1	17390.9	4534.98	4418.14	44911.5	3727.92	755.611
P11908	8358.26	4715.65	938.068	33855.3	19990.5	4499.43
P13674	13995.5	41968.7	2775.09	48307.5	30943.6	552.651
Q92616	4260.86	4631.2	792.158	15929	2257.99	4431.33
J3QQM1	36422.3	97.8683	2142.47	53395.3	22901.7	5687.94
K7EKP8	20774.9	3.11739e+06	12656.7	442832	808507	7520.64
Q9ULR0	169455	372903	3092.94	475682	317026	1800.77
C9JF17	152584	63427.3	4866.91	33403.2	43750.9	8892.31
Q9UKK6	20082.9	2529.39	3677.26	4335.36	34363.4	4444.11
H3BSB3	263123	1.27447e+06	17331.5	4359.75	1279.7	14238.8
Q5T3J3	26781.2	467025	4498.47	414428	278591	6469.08
C9JI22	257.563	100644	15458.5	75389.7	36993.4	12351.2
Q9BYD2	75146.7	4.68116e+06	28680.5	6.00916e+06	2.27549e+06	37322.4
P32926	122379	6285.14	2404.57	5045.08	3597.55	4095.37
P30041	247811	468116	3753.93	535659	340236	51521.2
Q13576	14009.6	24767	4444.3	31826.9	20419	7866.25
Q15118	96769.2	546102	16244.6	290084	212999	5007.39
K7ER00	17290.9	29931.9	7830.78	58444.4	33703.2	5518.43
P13861	4288.09	19208.7	1983.7	26658.5	5275.26	2427.02
P21281	32994.5	85424.2	1376.05	24101.7	1132.06	3641.35
Q71F23	6173.2	248525	7045.85	367835	194849	5945.16
J3KRL0	58916.8	42682.9	767.32	115835	81100.2	3840.35
Q96ST3
P09525
P04004	123510	325609	6734.68	315902	310609	8843.18
P63167	391220	1.09703e+06	27998.8	981225	575332	34339.4
Q4W5G0	2840	65338	1938.5	81131.1	86025.2	650.123
Q709F0	46293.1	4079.97	1142.76	84364.5	69875.4	3093.67
A0A7I2V3I2	66455.4	44467.4	6137.36	117745	108023	16111.4
P30048	107325	263379	18368.6	504423	224901	47719.9
Q8NBN7	35919.7	95900.3	8194.81	175799	106069	9100.28
Q9BVQ7	3378.43	1722.83	3707.64	15263.3	18936	3208.22
P55735
Q01469	334875	2760.47	67411.3	48789.3	66985.8	5279.8
Q9HAV7
Q7Z478	6199.08	8642.71	4619.28	13237	18319.2	2464.46
Q9UHQ9	127352	311839	15674.8	239187	255192	12436.5
E9PE17	315422	532389	18992.2	1.03045e+06	659377	43079.7
H0Y3V8	2164.82	4445.51	257.116	1600.35	2777.36	4444.28
Q96RR1	9670.58	29570.6	4685.04	59620	1349.16	3081.05
M0R257	25950.9	23376.8	3677.44	62207.1	45209.1	7750.21
Q9BXW7	115950	54021	5894.5	49922	83850.1	1782.54
H0Y9X1	959.018	814513	3864.67	543982	423640	81600
P49720
P52701	3288.71	35160.8	5606.19	74705.5	19868.8	4732.68
B3KTM8	153815	1.16999e+06	17466.9	790120	468305	3740.04
A0A5F9ZI73	749.369	468085	710.06	144832	98028.7	4098.84
A0A7I2V5C5	76738.4	2895.03	3945.61	2151.35	3056.28	3590.67
Q86UY6	21591.4	486270	1010.74	376337	349031	3014.79
G8JLG2	304883	49807.6	626.176	45300.5	29311.9	10935.3
O00767	121684	414389	2150.64	347862	215760	2259.54
K7ELS8	21187.3	64540.1	48776.3	58061	997.105	31944.9
O14925	102288	279032	10084.9	440899	243885	52100.5
O95391
Q5TBH8	1940.51	25656.3	5443.17	72518.2	17020.9	3622.08
J3QR91	3566.68	855.839	758.576	2723.28	1090.66	1375.37
P20618	11798.5	6349.81	4407.5	4010.43	868.431	862.523
M0R050	113071	425197	51844.5	433701	427514	46228.1
A0A024R3B9	61251.9	588.582	4534.02	594.239	3132.93	2092.78
Q9UNL4	4285.08	81916.3	1178.85	55783.6	69470.9	4023.49
Q53H96	96218.9	335.001	21689.8	3939.26	78383.7	14351.1
Q5T440	598.713	273.389	898.657	50725.8	18042.8	4356.06
E9PLD3	1041.68	291962	2638.83	152064	148715	3094.47
H0YI54	4.19159e+06	237.55	3870.09	2643.8	12134	4987.11
A0A087WUM5	23995.8	7412.05	5032.91	666.867	2462.28	874.54
Q9HBH1	246092	1.48e+06	16784.9	918027	576304	38906.2
A0A6I8PIV6	12266.3	41096.8	5496.44	137979	142219	4572.84
P62857	56556.4	122502	12732.4	77234.1	68973.8	7740.33
P01857	104480	4026.89	3458.29	3992.35	899.832	1721.89
A0A669KAX9	670.787	3832.07	3482.32	146260	174881	285.013
Q96NB2	389.663	2246.12	111.493	175175	163467	3445.89
Q15828	330520	16032.6	7837.51	3725.1	8260.35	1008.84
P52758	23623.5	2453.9	1324.36	3631.63	1890.31	4155.86
A6NJ78	19039.8	29333.1	1728.85	68142.1	41717.5	1319.62
A0A8I5KQ63	3640.71	293074	1845.57	411396	218258	31116.1
P27449	102764	597651	40117.2	36010.7	132175	28358
P17482	3985.26	298742	7254.2	696712	393078	9587.89
O75909	14191.6	77818.4	4596.5	47143	115900	1871.85
E7ESP9	12597.5	25366.5	3368.22	19578.4	38207.5	4263.4
C9J1V9	62901.7	138578	13451.7	248756	122461	18703.1
Q9Y3D3	45286.4	118035	1551.6	257171	258858	4564.14
Q6P087	84661	272495	3966.13	430245	249864	7851.97
A0A0S2Z5G5	9489.9	548.521	249.708	4206.89	4587.95	2738.53
J3KMZ8	3358.8	142862	3949.51	106691	109658	963.125
Q7L590	995.375	92849.5	1600.95	43707	61048.5	1721.45
H3BSQ1	1.05066e+06	5.08699e+06	47556.5	3.63506e+06	2.17719e+06	18524.1
F8VQX7	28119.3	39739.9	2234.86	76998.7	3388.13	4690.44
C9J0J7	42081.8	577.325	3564.45	110312	68794.9	17250.2
Q96P63	133662	145576	54395	604441	436311	30928.8
C9JIJ9	50426.8	63756.7	1515.31	624967	215343	6795.85
Q9NRF9	1196.93	121620	2928.56	88644	3743.25	4310.41
P60604	4488.36	1605.3	44626	1994.98	59750.3	26117.5
A0A7I2V439	43750.6	14945.7	767.603	1486.54	120487	1812.65
A0A1W2PNS7	759.143	1530.63	3119.2	176072	103517	11083.3
A0A3B3ITT5	292746	1.4924e+06	37380.8	451503	229007	60016.5
E7ETY4	18225.9	87501.3	3779.28	58456.9	62050.5	792.374
C9JPV8
Q9H089	19899.3	85467.2	87589.1	37530.6	18048	25044.4
A0A087WUE4	493.745	793823	2728.58	295674	257921	2207.57
Q5F2F8	197134	1.04597e+06	11524.8	1433046	669456	1551.44
B5ME19
Q6ZVX7	42340.5	4761.26	1282.51	2708.35	2050.58	4597.76
A0A7I2V5Y3	67400.6	2148.46	4378.26	966.886	3191.81	2400.31
A0A3B3ITW3
P79522
Q8N4Q1	4504.69	1303.74	3097.16	58198.6	3305.02	2134.49
A0A5H1ZRP8	2.92723e+06	528737	72213.6	366414	667082	111853
P52435	2002.11	3887.49	264.944	29896.4	776.957	4036.87
H0YBD2	10170.1	38133	10429.3	79024	93500.2	14121
Q96GN5	2376.8	513267	3457.07	634163	419032	515.577
Q92820	21395.3	297.259	3001.09	12134.1	1196.76	2056.11
A0A494C0D4	45394.4	190535	1724.49	326640	115342	3398.7
Q9Y6X3	26752.4	66490	5917.84	60653.4	66774.4	6651.33
A0A6Q8PHP3	66.4139	3465.39	3298.85	3389.94	20386.6	6338.68
G5E9F5	2588.21	25363.9	2860.96	3244.77	24451.7	4102.77
P25311	29079.1	4461.57	1817.1	3878.45	1493.49	4365.45
F5H760	91832.8	483179	21574.9	826852	269047	2146.05
P61160	23052.2	964.831	948.139	1211.11	73.8113	3227.36
A3KMH1	1794.14	3456.35	4774.78	11525.4	2175.77	4073.23
Q8N490-2	61557.7	106123	6380.13	222431	135457	4123.88
Q96DC9	14130.4	2557.82	474.433	1933.86	1404	707.19
G5E9X3	3226.35	31153.5	3747.97	22983.1	26975.8	3536.94
B0QYK0	22618.4	12958	681.947	12370.1	4048.6	4732.78
P46939	9103.25	39249	5932.52	23172.9	28268.8	2740.56
P51178	34824.9	15372	676.683	27095.5	15481.5	10003.7
Q16762	2119.63	4728.68	957.714	335409	2624.54	14471.4
Q9BSF4	56469.8	2956.48	1041.33	200436	101694	6791.24
Q15388	69527.4	148198	23925.1	195015	195844	56445.2
Q14203	13128	28349.3	14906.8	23700.7	21998.2	6174.7
Q9H019	3975.22	4218.54	82.9269	66708.4	30363.6	3860.95
Q9NP92	49976.4	300492	4263.03	167490	135859	2953.03
B5MCD7	63628.3	2377.05	39532	1728.42	90376.6	48576.3
Q9NVT9	42247.3	619226	4524.11	106508	67131	2476.09
Q96CM3	11278.5	4120.18	1637.3	66160	25988	2938.01
P31153	1590.86	118408	2766.98	158730	65042.9	4483.1
Q9UPT8
Q9UBD5	8415.7	2878.91	2690.78	15562.4	8712.51	567.737
Q9HA92	7147.91	611.429	4133.77	29333.8	273.432	2897.92
P49862	23158.7	28173	3238.41	7819.38	9760.36	1709.34
A0A0C4DGU3	43024.5	125710	8834.45	44807.8	27579.7	7529.23
E9PS69	42009.7	74831.3	14890.4	88728.9	34800.2	5397.51
O43819	190894	428049	7435.18	297595	199847	12793.9
Q96EL3	7820.73	149023	2503.91	43365.6	26183	5859.14
Q9H1E1	47616.4	254.463	3700.34	175.903	2575.7	4123.53
P55884	24199.6	8101.17	2154.4	4634.55	371.142	59.3186
H7C1S2
P22528	110167	7676.65	9486.98	3926.24	10219.5	4797.24
E7EMD0	36921.1	1970.97	1004.1	2522.86	1486.57	286.913
Q4VCS5
Q13595	495.473	1.66012e+06	20353.8	211476	28558.9	14663
E9PKV2	18627.5	61125.3	1558.44	136262	71486.4	718.76
Q8WVX9	126914	36491.5	4682.26	20453.5	27606	2494.85
Q9NSE4	10463.8	1256.52	2385.77	35407.4	19574.2	1319.96
D6RDB2	80171.9	89.781	84.6208	1968.66	26885.3	11499.8
F8WAV5	2700.87	1269.89	996.684	30651.6	1520.62	6826.71
Q92598	2915.14	650.932	3474.45	31368.6	40287.3	2139.9
P00846
Q9UN81	3862.25	3892.91	789.465	87119.9	4535.88	3557.22
P29375	731.566	2825.85	4396	3512.5	18720.5	4675.67
D6RGE2	11652.9	8803.78	4675.9	42181.9	10895.1	2393.59
Q6N043	11942.2	69472.9	190.07	10403.5	49308.3	489.169
Q96B54	9810.27	156789	3658.87	236106	182805	2068.85
Q9P003	90981.9	365421	24788.1	3471.33	5489.95	4386.99
P53985	6657.85	2761.38	4025.3	1884.4	3898.16	3881.41
Q9UFW8	181331	391302	18429.1	772033	598007	13921.9
P13797	71074.9	6663.78	3416.77	3962.55	4867.4	9379.97
A0A7P0T861	17606.7	633.323	2304.6	4096.34	2978.03	1928.99
A0A2R8Y855
Q9UHB9	76271.4	224611	12364.1	107751	25475.1	7301.55
F8W7Q4	189067	205.799	23749	218238	158736	25966.8
Q9Y2Q9	65414.8	183270	2736.08	372045	101501	2969.8
S4R3V3	34725.9	45644.1	3595.7	53812.6	30829.7	999.695
A0A8I5KSZ3	690.343	4497.16	490.063	4713.01	979634	52979.4
P46783	31058.5	116542	490.736	346822	177630	3918.29
P0C860	4305.05	2415.06	1911.01	35978.6	732.082	2592.16
A0A1B0GUI0	75060.5	116541	38019.6	4201.39	78675.3	32175.4
Q6NUM9	15556.8	50728.9	15072.2	69337.9	54630.8	43654.4
P32929	33902.1	1107.92	2297.3	586.045	3183.51	3056.1
Q6ZU65	1275.16	63167.3	1212.38	64146.7	59195.6	4635.83
M0QX46
Q9BPX1	23573.9	738.24	3661.71	3245.8	3825.78	2965.74
H7C070	1.17813e+06	1.05971e+07	63359.6	4.50041e+06	3.02299e+06	47786
Q8WWZ1	64711.7	717.062	2237.81	1417.75	3843.46	1676.7
Q9H0U6
A0A494C1M4	35950.3	791.409	954.222	71302.7	3405.28	1254.24
Q969X5	21016.6	1295.01	3366.48	56005.2	46261.5	908.615
Q9UER7	7085.79	103345	1513.61	21419.8	95876.3	3308.72
Q9UPN6	4016.57	17280.7	1751.97	4589.06	5283.56	3533.73
O94900	15509.1	16894.1	1875.86	47551.2	33234.2	1863.75
P29401	93662.1	3941.33	445.128	4137.9	4712.48	2183.26
Q8IYB3	56257.3	317441	1486.46	232496	204057	3123.94
H0Y742	4150.13	30045.4	2271.06	26473.6	16231.5	993.693
F8WDR7	36246.9	345.655	2225.19	751.964	3142.86	817.913
F5GXT0	1346.54	49547.2	1140.6	3805.78	3641.46	465.827
P0DOY2	19321.2	11028.3	4306.66	631.74	4983.99	1267.7
I3L4P8	16556	4731.41	6047.6	72695.3	75518.3	1512.71
Q9Y289	2293.87	3515.61	19158.7	2890.17	2854	4327.29
A0A5S6STF9	2641.77	2131.92	20089	483.932	2775.58	3020.47
Q9UIF8	4084.05	43315.1	2228.72	20339.2	20088.8	4323.82
Q8TBP6
P06703	50549.7	3702.19	1179.34	703.626	5466.55	2424.39
P31930	75173.7	109298	31828.9	140601	98604.9	48455.5
A0A7P0TBJ4	39704	215401	1891.44	101361	55394.9	3065.65
P61009	80206.1	657.204	3410.6	194640	135158	29381.1
Q96H55	948.321	12237.6	3024.44	1668.61	4636.25	438.085
P01834	274485	235860	61573.3	552247	343684	134723
Q9Y399	96136.1	225627	9589.3	198088	136797	15231.7
Q9BWT1	479.725	118877	1587.01	50614	43555.8	5203.44
Q8TDL5	21616.4	1671.95	11893	2200.16	1213.63	2703.64
Q8WVV4-1	108784	80561.3	92060.2	79254	57789.9	82263.4
G3V3W9	434.367	1082.29	2752.65	3119.3	3108.5	2511.26
Q9HD33	20734.9	174945	1290.47	278069	150419	3847.01
P42126
Q9Y657
Q9Y3D6
Q9UNS1	3585.57	23885.2	3603.87	6209.22	19733.5	479.125
Q5QPQ0	42450.7	3717.03	2617.47	875.455	2177.94	1582.75
A0A7I2V4D7
P14678	4472.45	307383	3329.29	205268	271.068	1617.63
Q01658	21307.1	128015	7601.25	164245	139406	948.426
Q9Y330	157745	205851	68869.2	93124.1	151785	127226
Q08J23	1809.81	1699.72	3460.29	86256.9	45790.3	2182.75
Q6WKZ4	4424.4	53283	2543.32	55497.3	49392.2	7537.92
Q9BPZ2	2384.77	167638	4082.21	77296.2	99079.7	2077.55
Q9UPW5	4769.61	3031.16	3464.27	1029.09	326.174	4401.73
O95298	54376.9	2660.27	3213.89	95271.4	76964.5	13947.3
A0A0A0MTJ9	22171.8	4238.81	4661.33	3524.8	1691.74	231.532
Q96CQ1	4112.6	2519.73	1336.95	4085.55	112.286	399.354
Q92667
B3KVZ3	2398.67	36403.6	4458.8	51547.4	1264.47	4014.46
Q8WXE9	81580.2	420259	2050.77	411167	209044	2672.53
X6RLT1	24536	119758	1406.86	157648	230327	4685.62
H0YEZ9
P22102
Q9BRX5	1317.73	2337.69	3968.28	17978.5	3359.89	575.838
P20020	425.965	28124.8	1481.83	8256.49	4299.74	2782.65
Q7Z7H8	57266.6	307429	3463.01	453315	287298	14039.9
Q9NWU2	13779	24306.1	1800.43	33132	1083.99	152.298
Q8IUG5	4375.49	3944.63	405.81	3984.61	11507	2015.96
H0YIS7
Q5FBB7	3100.98	92579.8	1277.66	1894.45	15845.2	3067.15
H0YLE5
Q15906	42613.4	453653	7635.57	304437	222916	6579
O60911	45809.5	4060.8	2080.5	10768	4609.98	3239.09
Q96S53	17395.3	2932.68	9506.51	163791	63150.4	18687.5
P54577	17592.4	10175.8	964.135	12242.1	7422.25	1721.51
Q9BPX5	21262.7	3608.38	3034.29	1540.77	2391.78	2016.58
Q6B0I6	297.627	212058	3958.83	69180.2	90406.7	3149.95
A2A2G5	3352.19	36741.4	1744.69	12457.6	10474.1	2365.98
Q8NAV1	13296.4	177630	16121.6	234683	179230	10436.1
P42771
O14519
H0YN07
M0R078	62117.1	81117.6	2225.02	122105	84942.4	4483.71
O60318	3033.56	61389.3	3853.86	12095.5	11330.4	4407.93
F5H7W8	868.274	300462	2730.65	133999	151717	100.133
Q9H582	2431.1	43500.9	703.919	1696.29	17338	1538.74
P33991	24861.6	56408.9	5359.97	67936.7	51430.8	84.3545
Q53GS9	7596.07	65743	4232.97	30198.7	16829.7	644.232
Q9UDV7	3098.28	255672	8529.64	17204	27558.6	3468.8
K7EN27	32816.8	2561.87	4727.89	90.3083	707.17	796.682
Q96CW5	2798.56	19664.1	937.067	32065.5	22551.2	8797.94
Q9H078	6602.07	79018.8	4725.75	24278.8	28005.5	1796.42
P17900	64205.6	3840.06	2820.95	3335.27	2413.09	1035.35
Q15326	1176.38	163268	538.693	35897.6	48947.3	3860.71
A0A7P0TA97	5831.59	23712.2	2270.47	9370.15	5628.44	394.063
A0A0J9YWL0
Q9NY59	10671.6	2407.09	891.306	4551.68	2698.6	2432.63
A0A0C4DGE5	36314.8	84373.6	5066.99	4012.12	25871.1	8738.34
Q13029	1368.17	35245.6	4492.67	947.995	7289.7	1001.32
P52298	49820.2	216761	4499.04	170445	113205	478.162
P17031	30880.7	22974.3	4115.51	1784.8	379.485	1069.56
A0A2R8Y4Q3	1612.58	4489.07	3254.53	37795.3	30085.7	3067.93
F8WBY4	43507.4	86709.6	9822.12	76333.1	44916.6	415.905
F8WBE5	1136.58	1090.67	7302.74	2426.49	2408.14	8254.01
Q16822	1550.02	2670.51	4681.6	28537.2	809.756	3326.18
A0A804HK59	3052.22	532372	935.699	2.28789e+06	709134	2304.01
P22732	1727.99	3.75234e+06	3359.6	70107.8	411384	1238.98
C9JU37	89653.4	465596	24846	215578	282837	4302.77
P63000
A0A2R8Y4M0
A0A6Q8PFI8	4671.14	70159.1	1212.34	80737.2	25451.3	3841.72
Q9Y394	98330.1	249076	27324.5	506487	318780	17730
A0A0A0MTB9	29369.4	3462.14	1277.73	1299.06	164.969	722.387
P60059	26092.5	74200.5	139.231	59064.3	58811.5	15151.5
Q96G03
A0A087X0L7	80590.6	143969	12643	4601.26	26448.9	745.173
J3QL56	59812.4	347297	5237.14	227312	151270	1861.49
A0A8I5KV92	13078.6	100582	15486	163791	63150.4	18687.5
Q96KX2	1.16302e+07	1.21941e+07	2.50686e+06	7.67752e+06	8.07516e+06	5.06299e+06
O95613	286725	28911.3	361.498	10053.5	7115.1	4609.98
Q99735	62056.2	3653.4	467.675	3778.48	2379.23	483.299
Q5W0H4	17835.3	2673.49	2420.1	4696.46	2722.45	4641.18
Q5T200	3926.88	23933.5	688.864	1843.07	2855.19	820.233
F8W6C2	2158.66	75863.2	4766	2400.81	9632.88	3220.48
Q9NV56	514.806	158032	965.371	171741	120659	3304.95
A0A8I5KNX5	4416.9	62638	3697.2	32504.2	35862.1	439.665
A0A3B3ITE7
O76094
Q8NF91	2971.4	889.442	8522.14	18758.5	1280.48	66.5364
Q9H1A4	1964.48	9542.05	237.57	4424.33	3433.51	1315.18
C9JV50	4134.66	27574.8	576.382	2931.1	2815.1	2403.92
A0A1B0GTG2
Q8WWL2	151497	779034	1876.64	337536	253898	1903.79
S4R3I5	28888	3998.08	1918.78	78812.3	74351.3	11850.5
P55081
Q9UI36
E9PKN8	630.57	1146.86	1969.21	1906.51	9535	10411
G3V1L9	1267.19	13709.8	3412.26	4618.88	4740.04	3672.6
Q14210	25891.3	16194.9	4196.17	3329.46	2853.32	2700.01
Q99569
C9J813	920838	346848	71419.7	961074	219674	240708
Q5HYK3
Q96CN4
P31151
J3KRM6	412.871	79743.2	5799.68	853478	539030	2705.76
O43242	10748	6752.94	78.0918	2119.87	404.802	1271.64
E9PD92
Q96DV4	4446.89	134447	3227.85	239346	110035	4659.88
Q9P2X0
Q8NAB2	1.37109e+06	2.45961e+07	92403.7	1.17694e+07	7.50915e+06	40271.9
H3BTE1	3166974	2.6482e+06	205896	2.38332e+06	2.43782e+06	565882
Q96BT3	228846	622285	220984	140810	239505	114696
P32780	220.035	22848.4	2712.85	29875	16468.7	564.18
P78524	117665	2.96606e+06	17981.2	1.49468e+06	1.46656e+06	36702
Q96JN8
Q86V59	4483.29	113780	9395.6	94833.5	3128.85	55.1042
O94989	18452.1	35770.1	1170.92	41037	88872.8	2255.28
Q15327	24413.3	34392.7	2708.98	4118.28	3658.48	5869.5
H0Y9D8	2453.56	2238.96	86156.5	2690.11	3685.43	426.962
G5E954	4523.32	734.395	6744.83	57786.4	38257.9	2523.18
A0A7I2V476	17257.3	496179	4817.24	238720	392071	4967.84
P17275
F5H5N1	141934	320452	10234.6	622797	392476	8748.62
P62877	22414.2	87476.5	2128.48	72408.6	87302.5	3821.93
O00625	1.03437e+06	6.20019e+06	31419.3	65291	165886	14944.8
P11279	17985.8	4095.8	4410.63	4642.65	5346.8	1407.83
Q96HN2	645914	1.9608e+07	161725	9.9006e+06	4.98411e+06	126966
Q9UH36	2438	146325	3519.94	86605.6	64035.1	3974.13
Q93008	12313.5	161282	3616.28	1083.68	26404.5	5018.44
Q8IYW2	110166	284206	27749.1	190726	122449	8821.32
Q9Y238
C9J4N6	30395.4	461.603	1681.14	2446.32	438.3	1874.8
Q8NH43
P82914	920.305	212246	1923.42	293438	145939	2382.69
P20702	2603.79	2971.25	3841.46	1.16332e+06	755602	18352.8
A0A087WVV4	3.94065e+06	3.91486e+06	413702	4.5264e+06	2.85308e+06	1.03905e+06
Q5URX0	36510.1	70832.2	2509.08	2468.39	1182.68	1194.88
Q86X67	3.23313e+06	1.76769e+07	73733.1	1.31988e+07	9.1255e+06	105210
Q702N8	57695.5	107208	8891.66	81284.7	83583.2	27160
E7EWM1	65774	153439	13735.1	116277	71840.4	12232.6
A0A0A0MT64	626.127	2239.21	4574.5	2554.91	1428.79	1743.28
Q9NPI1	549.608	1084.69	4664.64	3316.27	1246.67	2007.13
Q15904
P05496	745744	844804	233345	665470	591495	232170
E9PQN9	324.228	175084	2743.43	79761.3	99177.2	7694.09
Q5BJF6	2271.66	4305.43	1116.43	741.576	25370.6	1262.03
A0A3B3ISU0	37191.6	1953.04	2370.62	207.568	1130.8	3600.74
Q9Y4A0	1956.69	83781.4	1452.7	43815.9	40589.4	6687.96
E9PF06	4499.42	125253	4526.3	181672	114085	2582.74
A0A0G2JMZ8	2.22701e+06	1.62279e+06	106475	1.56328e+06	747001	73208.3
O75925	43464.9	71980.3	3177.22	55067.2	54081.2	26818.2
P34932	13943.6	4242.77	2733.72	2306.45	1651.57	3108.48
Q9UKV8	98571.3	113506	11978	146514	108166	41575.6
F5H026	2878.41	2180.68	3734.32	1787.7	664.229	9786.32
P06702	9910.23	12339.5	1942.45	1548.23	102.998	3798.46
P49755	47757.1	103513	3308.78	67933.9	617.765	2919.26
A0A1W2PNW4	2634.18	650075	1527.86	3510.39	70607.9	2803.95
Q12770	2.26039e+06	2472585	661552	4.19288e+06	2.65671e+06	360449
A0A5F9ZH05	21010	50059.3	21728.2	152420	61467.3	8917.83
Q9H579-2	153656	1.09484e+06	309.347	118497	314128	5203.9
A0A0G2JHN8	2759.15	36707.8	2656.27	754.54	1554.49	2233.33
P10745	194669	256175	22593.9	300413	197082	10382.8
Q6P9B9	18633.7	1703.31	1945.76	4670.72	4284.24	1276.5
P50991
K7EKG4	12889.9	4220.79	5097.62	701.816	12910.6	2949.91
K7EMW9
A0A087WT59
A0A0A0MS94	313.581	67135.7	11408.2	87835.9	32792.5	30559.3
E5RGG1	9175.39	69985.6	70.8372	35358.8	73259.2	889.967
A0A087WU04	398.098	9793.46	2941.96	31103.1	37577.3	3667.85
H0Y4D4	3911.06	10076.9	134.857	75816.9	50616.6	2644.21
C9JG08	2497.31	35506.8	1845.61	22290.8	25533.7	2470.36
Q5SZX6	13774.5	3804.2	4783.01	3619.32	3395.51	4136.73
J3QQY0	3931.74	28644.1	73.3457	1509.99	15956.9	2808.35
F8VWZ8	741.511	565824	4074.68	656671	915994	5315.63
A0A087WVP4	3063.35	15445.8	11668.8	13710	24401.3	13353.3
A0A0J9YYF7	385663	385972	35078.1	529577	306713	97612.3
H0YJH2	1489.59	55362.5	2118.74	227.205	116623	382.942
Q8N8K9	15330.7	8081.65	10745.2	2834.27	3265.05	1621.24
H0YIW7	16314.4	86275.1	4429.3	47444.2	39560.1	4586.66
E5RJ15	3940.13	122893	4500.25	23012	15257.2	2291.28
B1AMU7	154771	289353	2914.93	227669	180779	1653.75
A0A1W2PRC6	752303	287343	2954.6	89138.8	455662	192029
H0YEP3	165.635	299.714	4079.24	16041.5	103543	2733.78
Q2TB90	2.37484e+06	2.09709e+06	2.10974e+06	3.19502e+06	1.87021e+06	2.02585e+06
Q709C8	4496.74	94169.7	1909.56	2098.19	183365	8559.26
A0A2R8Y6N4	36815.6	799212	57349.9	443853	482648	124649
Q9BSL1	22767.5	588943	1001.58	174231	123648	2969.87
Q9C0D6	1074.7	524246	1579.44	319362	227477	2711.18
O43615
H3BQC7	186906	387681	46636.6	232500	120938	81542.4
H0Y2Y8	18634.8	54269.1	1561.93	3169.69	552.02	4293.58
B4E0P2	7616.19	3277.21	939.722	66523.1	332.382	4481.49
F5H433
Q9Y6V0	101961	848549	82183.7	1.20187e+06	1.06768e+06	43318.8
F5H282	43242.4	3963.38	1391.04	183136	3349.9	16923
P09466	105590	4073.42	14566.1	94136.8	117722	35640.6
Q92879
F5GY18	393824	559148	26872.1	984112	403223	18615.9
Q15768	240984	1.41074e+06	3536.65	1.31751e+06	1.01987e+06	4590.18
E9PQ51
E7ETM8	480.663	188178	2467.55	65362.8	99387.3	3368.37
Q68DL7	256316	1.12438e+06	7307.14	890024	561031	14895.7
A0A2R8YH03	16009.3	30006.7	2264.75	10912.2	12010.1	1692.44
Q8IXM6
A0A087WYI0	800449	5784.28	1121.34	3178.94	998.21	605.928
E5RJ29
P00748	1750.09	61397.6	4720.83	67074.8	74171.7	1715.08
Q96QB1-1	4411.21	4663.46	3373.27	4430.45	4646.94	2331.89
Q14680
A6NFT4	3475.04	64338.1	2965.61	20624.6	17277.5	3879.5
O43734
Q7Z6J4	888588	1.87493e+06	481814	1.38468e+06	997800	684229
Q9NZR1	19221	320760	8550.93	432331	255733	10754.7
Q9BZR9	558109	2.02622e+06	62287.2	2.97126e+06	1.13822e+06	110137
Q3SYA9	46071.1	170480	2231.98	128509	176465	3381.44
H0YKK5	3437.54	184470	17934.2	3619.94	1610.17	67019.1
Q8NF99
Q8NDX1
J3QSG3	1.743e+06	1.97698e+06	148816	1.46446e+06	673124	602386
Q8IWT1	5158.56	951158	417.623	61314.4	295299	2062.09
O60290	1.94659e+06	3.53393e+06	44942.2	3.44703e+06	2784578	74951.6
I3L1I0	23598.2	2243.94	1030.32	89.6914	1814.63	5390.28
Q9Y295	27419.8	52379.4	826.319	116391	67005.6	455.778
H0YA27	40032.6	420700	3092.47	146211	228393	1040.17
H3BNV9	44967.9	198125	6748.98	260057	129070	4532.69
B7WPJ3	199460	1.57331e+06	8651.31	269861	516363	2255.52
O96006	491764	272770	3569.49	312830	160997	59094.9
Q8NFD5	1774.81	1746.28	17123.7	4634.29	734.018	28038.5
Q6SA08	160407	208859	34055.6	92475.9	162160	58400.2
D6R9D2
P51513	185594	212949	88851.2	146272	127140	134840
A0A075B6Z2
C9JM35	19345.1	489249	4604.94	147239	130476	4623.75
H7C2R6	2852.65	377618	2364.05	263849	240174	3085.28
Q9H7E2	3479.35	44749.2	2480.22	652171	3642.04	5181.75
Q5I0X4	268366	427394	43317.2	354713	344444	106775
P63218	581.856	3377.93	16228.7	1035.22	3864.28	6021.02
P51798	1.82974e+06	3.14549e+06	861554	5.17808e+06	2.74566e+06	797667
A0A087X0E7	15906.7	2323.6	4059.96	120515	92502.9	2540.48
M0QYV2	609332	3.32831e+06	3425.38	2.4212e+06	1.15285e+06	15416.8
A0A804HIF7	1.86901e+06	4221740	2.29369e+06	4388191	3.61567e+06	1.96165e+06
Q13257	127290	418487	30049.7	216772	256675	31820.7
O60938	799623	611834	121869	1.01838e+06	761441	214437
Q16584	1.08673e+06	682558	555404	855953	1.14574e+06	1.00733e+06
A0A3B3IS85	1212.96	344877	3944.72	499205	303997	1195.99
F5H4B4	1232.55	1819.11	490.297	3553.98	10733.9	2846.24
Q86X52
F8W895	74052.8	616943	14269.7	277290	145730	8800
Q9UKN8
A6QL64	28156.8	404712	27614.8	180242	124421	11112
A0A590UJP0	678419	6.10599e+06	19516.1	1.79613e+06	1.47984e+06	14394.1
Q9BUA3	227736	911270	185970	805006	511019	199873
A0A087WWL2
A0A087WUU7	167345	294571	65203.3	324307	518804	85542
Q5TI65	1332.41	2433.87	18215.2	189203	126246	28690.9
Q5VWT5	83626.2	4.08674e+06	925.664	93326.1	257429	13015.7
Q86YA3-6	993483	652808	38750.4	1.14692e+06	297520	192092
P48163	21920.2	849.939	2682.5	2411.86	2302.87	630.911
B4E1K5	30212.1	3711.18	2928.86	3219.15	883.35	1910.45
Q8NGR6	32046.7	445542	3180.85	413367	202370	5004.15
Q9BW72
Q14914	169353	2308.98	1389.33	2167.46	1515.98	3432.14
P56385	3781.19	80586.6	13315.4	92422	68536.4	30582.9
P12272	21853.2	8378.02	2470.72	6545.82	5660.38	2194.12
I3L4J1	3780.1	6.28527e+06	1006.98	9865150	3.89303e+06	450.807
A0A494C0E5	1.02526e+06	678951	34222.7	829460	228457	238153
Q9NS86	67766.4	3224.27	12561	126719	56585.8	1352.6
J3QQT0	29030.2	2863.45	2789.81	1446.04	1618.72	270.805
A0A2R8YFT6
H0YJ91	150167	41275	4761.91	169878	115978	33842.2
F5H5D7	15706.3	3608.25	19974.4	219098	57458.7	4382.87
H0YBG9	482051	57570.6	1127.51	98646.5	348235	41277.9
O60906	5809.32	1740.94	1299.13	446.37	322.276	2496.42
Q96IP4	184282	136467	4379.88	391480	824735	2374.9
H0YCB4	3863904	2.62822e+06	751393	4.48018e+06	3476555	726678
Q9UPQ7	96299.4	2.71088e+06	2990.38	2614252	1.25465e+06	21889.6
D6RDN0	358117	188053	3583.97	191260	210270	3374.13
Q9Y324	4628.58	198998	1570.44	102266	102670	3973.45
H0Y7V4	119398	3834944	452.824	495400	1167621	16188.9
A0A804HHX9	64669.4	102049	17877.4	201339	132608	11763.7
I3L1Z5	834294	2.18911e+06	315011	4.22215e+06	2.62778e+06	434980
P42356	1784.42	46010	2615.31	7820.59	8760.53	1956.25
M0R2A8	1448	723946	1310.85	48058.4	235458	4209.06
E7EQB8	107957	173591	97356.8	78448.8	80791.9	139729
H3BV20	23644.1	35973	54910.5	152708	69587.6	60167.5
A0A7I2V5T9	35302.9	3838.54	2091.35	87360	83640	2820.72
Q6ZRX8	3931.34	1833.34	1712.83	215951	334348	9254.96
P42857	3206.93	264835	961.291	78795.9	186992	3543.43
P41180	6067.67	73652.3	470.559	14712.6	28207.7	954.08
Q6IN84	36899.9	4656.86	2761.11	289.799	2547.06	204.472
Q8NC69
Q15398-1	4507.65	276.674	4427.26	990.366	22442.3	763.94
Q08426	59507	3806.59	3005	31990.7	130543	60619.1
B8ZZ86	91741.6	195536	10168.8	209190	144932	7019.88
Q8NEE6	211246	4.06355e+06	4184.93	1.2155e+06	2.18533e+06	6747.32
M0R1D2
Q9NPI8	3610.62	274030	2078.02	381489	222369	3275.19

## Sheet: Table S5
Supplementary Table S5 | Significantly enriched proteins identified by CARPID with MALAT1 sgRNA under untreated condition.
Supplementary references
1. Chen et al., Nucleic Acids Research, 2017*
2. Spiniello et al., Journal of Proteome Research, 2018*
*Studies detecting MALAT1-interacting proteins.
Accession	Description	Gene symbol	Average peptide abundance across three independent experiments (x107)	P-value	Reported in the studies above	References
P60709	Actin, cytoplasmic 1 OS=Homo sapiens OX=9606 GN=ACTB PE=1 SV=1	ACTB	3.38567	0.0480208	No
J3KS05	Chromobox protein homolog 1 (Fragment) OS=Homo sapiens OX=9606 GN=CBX1 PE=1 SV=8	CBX1	1.22335	0.0490643	No
P45973	Chromobox protein homolog 5 OS=Homo sapiens OX=9606 GN=CBX5 PE=1 SV=1	CBX5	1.07682	0.045263	No
P11182	Lipoamide acyltransferase component of branched-chain alpha-keto acid dehydrogenase complex, mitochondrial OS=Homo sapiens OX=9606 GN=DBT PE=1 SV=3	DBT	12.328	0.000658816	Yes	1
O00571	ATP-dependent RNA helicase DDX3X OS=Homo sapiens OX=9606 GN=DDX3X PE=1 SV=3	DDX3X	2.12046	0.0447115	No
P10515	Dihydrolipoyllysine-residue acetyltransferase component of pyruvate dehydrogenase complex, mitochondrial OS=Homo sapiens OX=9606 GN=DLAT PE=1 SV=3	DLAT	26.7177	5.29e-05	No
Q15717	ELAV-like protein 1 OS=Homo sapiens OX=9606 GN=ELAVL1 PE=1 SV=2	ELAVL1	1.24587	0.0448171	Yes	1
Q16777	Histone H2A type 2-C OS=Homo sapiens OX=9606 GN=H2AC20 PE=1 SV=4	H2AC20	39.3168	8.29e-05	No
Q71UI9	Histone H2A.V OS=Homo sapiens OX=9606 GN=H2AZ2 PE=1 SV=3	H2AZ2	2.03487	0.0305412	No
Q13547	Histone deacetylase 1 OS=Homo sapiens OX=9606 GN=HDAC1 PE=1 SV=1	HDAC1	2.01024	0.0103053	No
G3V4C1	Heterogeneous nuclear ribonucleoproteins C1/C2 OS=Homo sapiens OX=9606 GN=HNRNPC PE=1 SV=1	HNRNPC	12.4919	0.0102526	Yes	1
P31943	Heterogeneous nuclear ribonucleoprotein H OS=Homo sapiens OX=9606 GN=HNRNPH1 PE=1 SV=4	HNRNPH1	4.72477	0.00271836	Yes	1, 2
A0A087X0X3	Heterogeneous nuclear ribonucleoprotein M OS=Homo sapiens OX=9606 GN=HNRNPM PE=1 SV=1	HNRNPM	3.04934	0.0194108	Yes	1
A8MXP9	Matrin-3 OS=Homo sapiens OX=9606 GN=MATR3 PE=1 SV=1	MATR3	3.40846	0.0286211	Yes	1, 2
Q96RQ3	Methylcrotonoyl-CoA carboxylase subunit alpha, mitochondrial OS=Homo sapiens OX=9606 GN=MCCC1 PE=1 SV=3	MCCC1	4.01041	0.00317705	Yes	1
Q9HCC0	Methylcrotonoyl-CoA carboxylase beta chain, mitochondrial OS=Homo sapiens OX=9606 GN=MCCC2 PE=1 SV=1	MCCC2	7.76703	0.00257833	No
A0A7I2V5S2	Nucleophosmin OS=Homo sapiens OX=9606 GN=NPM1 PE=1 SV=1	NPM1	15.3252	0.0333737	No
P09874	Poly [ADP-ribose] polymerase 1 OS=Homo sapiens OX=9606 GN=PARP1 PE=1 SV=4	PARP1	21.9138	0.00268779	Yes
P05166	Propionyl-CoA carboxylase beta chain, mitochondrial OS=Homo sapiens OX=9606 GN=PCCB PE=1 SV=3	PCCB	7.54183	0.00118744	Yes	1
P11177	Pyruvate dehydrogenase E1 component subunit beta, mitochondrial OS=Homo sapiens OX=9606 GN=PDHB PE=1 SV=3	PDHB	3.70301	0.0200626	No
P26599	Polypyrimidine tract-binding protein 1 OS=Homo sapiens OX=9606 GN=PTBP1 PE=1 SV=1	PTBP1	5.91202	0.00888859	Yes	1
Q9UKM9	RNA-binding protein Raly OS=Homo sapiens OX=9606 GN=RALY PE=1 SV=1	RALY	1.29247	0.0414508	No
P62906	60S ribosomal protein L10a OS=Homo sapiens OX=9606 GN=RPL10A PE=1 SV=2	RPL10A	2.35035	0.0200112	No
P05388	60S acidic ribosomal protein P0 OS=Homo sapiens OX=9606 GN=RPLP0 PE=1 SV=1	RPLP0	0.99893	0.03813	No
P46781	40S ribosomal protein S9 OS=Homo sapiens OX=9606 GN=RPS9 PE=1 SV=3	RPS9	2.00268	0.0183576	No
Q08945	FACT complex subunit SSRP1 OS=Homo sapiens OX=9606 GN=SSRP1 PE=1 SV=1	SSRP1	1.05218	0.0324161	Yes	2
P11388	DNA topoisomerase 2-alpha OS=Homo sapiens OX=9606 GN=TOP2A PE=1 SV=3	TOP2A	2.63676	0.0475202	Yes
P68363	Tubulin alpha-1B chain OS=Homo sapiens OX=9606 GN=TUBA1B PE=1 SV=1	TUBA1B	4.63613	0.00611283	No
P68371	Tubulin beta-4B chain OS=Homo sapiens OX=9606 GN=TUBB4B PE=1 SV=1	TUBB4B	2.4276	0.0185017	Yes	2

## Sheet: Table S6
Supplementary Table S6 | Common interacting proteins identified by CARPID for TUG1 and MALAT1.
No.	Gene symbol	Protein name	GO biological process
1	ACTB	Actin beta	Actin filament-based process; Cytoskeleton organization
2	DBT	Dihydrolipoamide branched chain transacylase E2	Oxidative phosphorylation; Acetyl-CoA metabolic process
3	DDX3X	DEAD-Box helicase 3 X-Linked	RNA splicing; mRNA export; Translation initiation
4	DLAT	Dihydrolipoamide S-acetyltransferase	Pyruvate metabolic process; Acetyl-CoA metabolic process; Cofactor biosynthetic process
5	H2AC20	Histone H2A type 2-C	Nucleosome assembly or disassembly; DNA repair
6	HNRNPC	Heterogeneous nuclear ribonucleoprotein C	RNA splicing; mRNA processing
7	HNRNPH1	Heterogeneous nuclear ribonucleoprotein H1	RNA splicing
8	HNRNPM	Heterogeneous nuclear ribonucleoprotein M	RNA splicing; Regulation of RNA splicing
9	MATR3	Matrin-3	RNA splicing; Regulation of transcription
10	MCCC1	Methylcrotonoyl-CoA carboxylase subunit alpha	Leucine metabolic process
11	MCCC2	Methylcrotonoyl-CoA carboxylase subunit beta	Leucine metabolic process
12	NPM1	Nucleophosmin 1	rRNA processing; Cell cycle
13	PARP1	Poly (ADP-ribose) polymerase 1	DNA repair; Cellular response to DNA damage stimulus
14	PCCB	Propionyl-CoA carboxylase subunit beta	Fatty acid metabolic process
15	PTBP1	Polypyrimidine tract-binding protein 1	RNA splicing; mRNA processing
16	RPL10A	Ribosomal protein L10a	Translation
17	RPLP0	Ribosomal protein lateral stalk subunit P0	Translation
18	TOP2A	DNA topoisomerase 2-alpha	DNA replication; DNA repair

## Sheet: Table S7
Supplementary Table S7 | Raw mass spectrometry data from the CARPID assay using TUG1 sgRNAs under CPT-treated condition.
Accession	Abundance: NoTarget, rep1, CPT	Abundance: NoTarget, rep2, CPT	Abundance: NoTarget, rep3, CPT	Abundance: sgTUG1_1, rep1, CPT	Abundance: sgTUG1_1, rep2, CPT	Abundance: sgTUG1_1, rep3, CPT	Abundance: sgTUG1_2, rep1, CPT	Abundance: sgTUG1_2, rep2, CPT	Abundance: sgTUG1_2, rep3, CPT	Abundance: sgTUG1_3, rep1, CPT	Abundance: sgTUG1_3, rep2, CPT	Abundance: sgTUG1_3, rep3, CPT
P46013	5.38894e+07	5.84703e+07	4.21459e+07	1.05411e+08	8.04122e+07	7.37226e+07	1.51582e+08	8.62327e+07	7.22338e+07	5.3874e+07	6.19591e+07	6.08687e+07
P46013-2	5982.57					23709.9	86467.4			30797.9
P11388	4.83208e+07	7.71854e+06	3.18051e+07	1.07668e+08	4.01333e+07	5.929e+07	1.73635e+08	4.64197e+07	5.40577e+07	2.16451e+07	8.7642e+07	6.86556e+07
P11498	1.66591e+08	7.61624e+07	8.03644e+07	2.73863e+08	1.59326e+08	1.19329e+08	2.36066e+08	1.06044e+08	7.18686e+07	2.9899e+08	9.34095e+07	1.12851e+08
P35580	3.7435e+06	1.2776e+06	4.10131e+06	7.32461e+06	8.94101e+06	7.75702e+06	7.03114e+06	3.9693e+06	5.47424e+06	5.45354e+06	1.26383e+07	8.02844e+06
Q14980	5.52733e+06	841845	4.5985e+06	1.18447e+07	5.21346e+06	5.42098e+06	2.22398e+07	4.78704e+06	6.56523e+06	5.42136e+06	5.62642e+06	6.03462e+06
Q14980-2	160670	39314.5	126031	305038	174393	143148	555502	123810	185527	146316	195019	151070
Q02880	2.8156e+07	3.97513e+06	1.83843e+07	5.09952e+07	1.29491e+07	2.95316e+07	6.58461e+07	1.96417e+07	2.80542e+07	1.37483e+07	4.66288e+07	3.34214e+07
P78527	9.07543e+06	2.75061e+06	6.08944e+06	1.42258e+07	1.1102e+07	7.35537e+06	1.83132e+07	7.25425e+06	5.20663e+06	8.54048e+06	1.71279e+07	8.04363e+06
Q14690	1.77352e+07	5.62916e+06	1.34777e+07	3.16265e+07	1.03215e+07	1.17255e+07	3.05495e+07	1.10554e+07	1.05027e+07	1.61445e+07	1.65714e+07	1.1998e+07
O75643	3.98668e+06	1.19044e+06	2.41351e+06	1.35219e+07	7.53571e+06	3.41328e+06	1.7721e+07	5.0816e+06	1.57996e+06	6.73467e+06	5.59222e+06	3.55896e+06
P09874	1.04417e+08	1.66419e+07	4.33646e+07	1.54682e+08	5.7936e+07	9.08204e+07	2.5352e+08	4.30461e+07	1.09882e+08	5.12263e+07	1.26502e+08	1.0196e+08
Q6P2Q9	7.91913e+06	1.65526e+07	8.48273e+06	1.3134e+07	9.39169e+06	3.00943e+06	2.15357e+07	6.02439e+06	3.84206e+06	7.226e+06	1.03632e+07	5.44165e+06
P35527	1.33029e+08	1.65892e+07	1.11586e+08	8.54578e+07	4.64154e+07	8.20181e+07	1.40219e+08	8.08056e+07	8.01389e+07	9.95282e+07	5.29802e+07	8.11869e+07
Q08211	7.81477e+07	1.06326e+07	4.58889e+07	2.0322e+08	7.42964e+07	6.72922e+07	2.88859e+08	6.5993e+07	5.27823e+07	1.20886e+08	9.70271e+07	7.97643e+07
P04264	3.01711e+08	6.18628e+07	2.21306e+08	2.08109e+08	1.16957e+08	1.71342e+08	3.72306e+08	1.85236e+08	1.93956e+08	2.57854e+08	1.72619e+08	2.02014e+08
Q13085	1.09715e+06	786765	1.27694e+06	4.30881e+06	3.41713e+06	1.27125e+06	4.62804e+06	1.92e+06	307656	3.43012e+06	1.16009e+06	1.27216e+06
P35908	4.64051e+07	1.09646e+07	3.3522e+07	4.50578e+07	1.85931e+07	1.99989e+07	8.92778e+07	3.35624e+07	2.74395e+07	5.3806e+07	3.06131e+07	2.72531e+07
Q14676	1.88199e+06	146916	7.65754e+06	4.58961e+07	2.47166e+06	1.96626e+07	5.98951e+07	1.6822e+07	1.72555e+07	1.48527e+06	2.26074e+06	2.01967e+07
Q9H583	3.78282e+06	1.74327e+06	1.3134e+06	9.24577e+06	4.81075e+06	2.36387e+06	1.44078e+07	2.59261e+06	3.44208e+06	4.90766e+06	7.24705e+06	4.80499e+06
Q13813	2.09944e+06	340457	1.16823e+06	1.68941e+06	1.77698e+06	1.59372e+06	2.86625e+06	1.50621e+06	2.35384e+06	1.90312e+06	4.20127e+06	1.95334e+06
A0A1B0GVI3	1.06818e+08	3.87939e+07	7.29342e+07	9.26808e+07	4.88133e+07	5.89782e+07	2.04106e+08	8.99188e+07	8.91033e+07	1.27932e+08	1.11415e+08	7.70467e+07
P05165	1.15464e+08	5.22884e+07	8.99775e+07	1.56469e+08	8.3198e+07	8.19219e+07	1.81533e+08	8.27997e+07	5.37468e+07	2.01036e+08	8.8543e+07	7.5536e+07
Q9BQG0	2.21329e+07	3.44147e+06	1.08868e+07	4.91828e+07	9.45382e+06	2.04557e+07	5.32026e+07	1.38167e+07	2.04714e+07	1.9039e+07	3.06373e+07	2.23046e+07
P49454	1.57485e+06	246114	800918	1.93169e+06	748879	863513	3.57305e+06	444297	1.12371e+06	888705	2.26491e+06	870018
Q01082	746156	187221	698353	1.1814e+06	1.12693e+06	950343	1.60874e+06	574941	889359	1.12779e+06	2.47762e+06	1.04221e+06
Q96RQ3	7.37437e+07	3.04413e+07	5.26881e+07	1.25507e+08	6.62911e+07	4.92891e+07	1.42835e+08	5.80789e+07	2.44351e+07	1.76212e+08	5.88094e+07	5.13295e+07
A0A087X0X3	2.76088e+07	1.00788e+07	3.53686e+07	7.39386e+07	3.23716e+07	5.6475e+07	6.67078e+07	3.0072e+07	5.51441e+07	3.39854e+07	8.17294e+07	6.20269e+07
P11182	2.979e+08	6.90899e+07	2.76376e+08	2.71545e+08	1.25641e+08	1.55114e+08	4.88853e+08	1.85399e+08	1.72731e+08	4.23921e+08	2.41162e+08	1.50135e+08
Q7L2E3-2	9.58176e+06	2.26996e+06	3.75983e+06	1.42254e+07	8.00897e+06	1.06797e+07	2.24113e+07	5.23062e+06	9.62341e+06	9.9066e+06	1.45643e+07	1.10419e+07
A0A804HKI2	7.56418e+06	4.04696e+06	873509	9.06643e+06	4.82777e+06	2.11579e+06	7.20811e+06	2.46162e+06	2.18519e+06	6.05392e+06	7.87816e+06	2.84037e+06
P35579	1.07652e+06	1.16074e+06	1.09685e+06	2.16833e+06	1.71049e+06	1.89071e+06	2.19553e+06	1.11196e+06	1.45634e+06	1.91588e+06	2.07306e+06	1.79805e+06
Q9NR30	1.47414e+07	1.6756e+06	2.76579e+07	8.36471e+07	9.23142e+06	4.63399e+07	7.28611e+07	3.37268e+07	1.84123e+07	7.86227e+06	3.11154e+07	3.82921e+07
P05166	8.47498e+07	2.67536e+07	9.52537e+07	1.32512e+08	5.92433e+07	7.32571e+07	1.76386e+08	7.2725e+07	6.22043e+07	1.7302e+08	6.27766e+07	7.1014e+07
Q12906-7	1.09047e+07	1.16207e+06	1.0747e+07	4.90255e+07	5.4705e+06	3.68559e+07	4.97473e+07	1.50373e+07	1.29429e+07	8.00883e+06	1.28619e+07	2.76427e+07
Q12906	56545.3		243214	1.01028e+06	72329.5	1.14082e+06	920292	382397	272845	40572	190903	748540
Q9NU22	329610	200428	235482	1.47038e+06	783255	915846	2.19719e+06	372201	163496	702949	620182	400764
Q96T58	272114	68301.6	919706	1.86722e+06	443920	710663	2.69601e+06	755030	856393	528560	220689	1.23792e+06
A0A6Q8PHK0	3.51015e+06	1.04703e+06	3.85543e+06	8.50194e+06	2.45928e+06	5.9243e+06	7.78231e+06	3.15425e+06	5.72991e+06	3.03069e+06	7.75238e+06	6.80117e+06
Q9Y2X3	7.12909e+06	1.0185e+06	7.19023e+06	2.27928e+07	2.46942e+06	1.26263e+07	1.80677e+07	1.01928e+07	8.13231e+06	5.08606e+06	1.45554e+07	1.80028e+07
A8MXP9	1.29352e+07	3.46458e+06	6.44045e+06	3.69923e+07	1.81593e+07	1.92865e+07	4.71359e+07	1.26999e+07	1.85754e+07	1.61903e+07	1.85138e+07	1.94478e+07
P43243				11087.8	11817.1		22550	7360.76	21655.9			8129.17
A0A2U3TZM0	2.25658e+06	1.15828e+06	1.82012e+06	4.20445e+06	2.37085e+06	2.8358e+06	4.48778e+06	2.30389e+06	2.19443e+06	3.21138e+06	1.15943e+07	2.63501e+06
O00567	6.82008e+06	1.06803e+06	1.22067e+07	3.01935e+07	3.3755e+06	2.46048e+07	2.10724e+07	1.5724e+07	1.0443e+07	4.98841e+06	1.70321e+07	2.52076e+07
A0A7P0TBE2	2.69851e+08	1.04315e+08	4.22326e+08	2.95355e+08	1.50455e+08	2.84589e+08	4.24448e+08	2.20324e+08	2.98382e+08	3.51823e+08	2.24041e+08	2.69167e+08
Q14669-3						8260.37	8260.97	3954.58	3490.29			8373.58
Q9HCC0	3.19305e+07	9.3531e+06	3.06395e+07	3.75625e+07	1.9294e+07	2.15733e+07	5.66147e+07	2.98492e+07	1.77819e+07	6.58675e+07	2.66923e+07	2.60766e+07
P02533	9.82458e+06	4.23129e+06	1.04522e+07	6.40982e+06	4.05208e+06	4.89241e+06	1.44092e+07	6.77645e+06	6.6754e+06	1.1495e+07	9.99031e+06	5.26319e+06
O75691	613835	155442	315448	2.36429e+06	1.30941e+06	594914	3.68696e+06	939777	1.06409e+06	609503	1.18391e+06	1.66429e+06
P02538	8.0774e+06	2.47664e+06	8.76895e+06	3.73563e+06	4.35459e+06	6.2907e+06	8.34242e+06	6.75072e+06	4.4351e+06	8.29131e+06	1.10168e+07	5.34289e+06
P08779	1.14381e+07	3.82358e+06	1.09319e+07	5.21267e+06	5.84614e+06	7.29506e+06	1.30105e+07	8.93288e+06	6.49599e+06	1.04373e+07	1.32764e+07	6.00145e+06
Q15029	8.66313e+06	3.32176e+06	2.13158e+06	9.6864e+06	5.40734e+06	4.57777e+06	1.52221e+07	4.01145e+06	5.05603e+06	8.14433e+06	1.44013e+07	6.54092e+06
P04259	97395.9	21017.7	101303	12489.8	65415.9	182112	48397.1	84270.2	26447.6	45023.8	426342	92530.3
Q9Y5B9	6.77058e+06	2.52985e+06	3.46934e+06	2.37916e+07	4.83325e+06	5.22648e+06	2.86021e+07	7.49724e+06	4.73867e+06	4.42369e+06	6.17583e+06	6.80893e+06
P48668	316031	125780	360252	92257.3	194697	302970	324792	379761	154106	296680	859959	250592
P14866	1.57248e+07	905547	1.07298e+07	4.61387e+07	8.91843e+06	1.90228e+07	7.7017e+07	1.9702e+07	1.4709e+07	2.11789e+07	9.14227e+06	2.15917e+07
O43143	1.03586e+07	1.92368e+06	8.61124e+06	3.64543e+07	5.44903e+06	1.19899e+07	4.82767e+07	1.22607e+07	8.56492e+06	6.70047e+06	1.75511e+07	1.46499e+07
A0A7P0TBK2	18836.8		25124.9		13215.7					12951.1	5359.29	16850.8
O75533	2.30096e+06	654148	750933	5.09273e+06	2.78181e+06	1.57339e+06	7.60612e+06	1.69159e+06	2.01218e+06	3.1447e+06	4.47465e+06	2.45637e+06
Q8WYP5	546508	129772	945403	6.12682e+06	1.13171e+06	1.7108e+06	1.19152e+07	2.09473e+06	1.57557e+06	678978	836019	1.66829e+06
O60264	6.30961e+06	1.45148e+06	3.36353e+06	1.5643e+07	6.6499e+06	7.00101e+06	2.41447e+07	4.99246e+06	6.53804e+06	5.16716e+06	8.66084e+06	8.74415e+06
Q14966	323489	48544.6	742047	1.20618e+06	437305	922838	2.27989e+06	620780	915848	385691	646441	1.22335e+06
sp	1.21993e+08	5.44485e+07	1.07434e+08	1.33778e+08	1.50428e+08	8.9761e+07	1.32863e+08	7.73855e+07	8.55499e+07	1.5527e+08	1.07975e+08	9.43869e+07
P13647	1.15992e+07	3.57153e+06	9.58992e+06	7.56023e+06	4.46124e+06	5.80581e+06	1.8845e+07	6.98621e+06	8.43372e+06	1.52942e+07	1.02239e+07	6.54723e+06
P10809	9.94221e+06	2.56676e+06	1.54395e+06	1.02755e+07	3.71161e+06	1.78876e+06	6.46712e+06	2.4283e+06	3.0127e+06	9.0265e+06	7.27944e+06	2.94209e+06
A0A7I2V5S2	1.88952e+08	1.89591e+07	4.7819e+07	2.65044e+08	5.88681e+07	4.21013e+07	4.26507e+08	5.19817e+07	9.04665e+07	2.05947e+08	2.04259e+08	5.66208e+07
Q99459	1.69711e+06	141043	3.56195e+06	1.28784e+07	2.75881e+06	6.82376e+06	1.5369e+07	4.23477e+06	6.57177e+06	1.96291e+06	3.73529e+06	6.12798e+06
Q03701	2.29412e+06	611642	1.6662e+06	7.75648e+06	2.714e+06	4.12884e+06	8.59815e+06	3.18712e+06	4.34738e+06	2.04182e+06	4.56052e+06	5.89578e+06
P18583	1.59429e+06	288219	801862	4.26625e+06	780091	1.87455e+06	2.48959e+06	1.71017e+06	1.00027e+06	996276	1.76259e+06	4.27083e+06
P46087	4.76467e+06	469166	1.13973e+07	2.9515e+07	7.06273e+06	2.84358e+07	3.6551e+07	1.44746e+07	1.97041e+07	3.52517e+06	1.23131e+07	2.40068e+07
Q15424	1.86335e+06	268717	2.45542e+06	6.74374e+06	1.34704e+06	3.63557e+06	8.70255e+06	3.10234e+06	2.88487e+06	1.331e+06	3.63201e+06	5.42962e+06
P55265	1.03811e+07	2.46474e+06	3.94468e+06	1.37902e+07	6.18339e+06	7.26479e+06	2.34688e+07	4.33306e+06	8.78582e+06	9.46402e+06	1.15082e+07	9.53257e+06
Q9H6R4	1.03227e+07	2.79481e+06	3.82002e+06	1.44527e+07	6.74667e+06	9.24476e+06	2.26857e+07	5.34908e+06	9.10393e+06	1.04244e+07	1.76095e+07	1.13441e+07
P22626	6.68365e+07	1.72698e+06	2.38918e+07	1.27753e+08	2.27586e+07	2.38513e+07	2.80865e+08	2.08911e+07	4.92471e+07	7.17551e+07	1.52355e+07	2.15608e+07
O60287	613127	291567	276026	1.1301e+06	945389	662056	2.11756e+06	567028	647405	961154	1.25657e+06	1.13464e+06
P08670	1.75034e+07	7.46041e+06	9.42522e+06	1.63262e+07	1.26223e+07	9.18981e+06	2.41576e+07	1.37384e+07	1.16844e+07	2.20913e+07	4.34657e+07	1.06975e+07
P15924	3.06479e+06	429610	1.77551e+06	1.85251e+06	737613	1.36861e+06	2.67079e+06	874257	815789	1.30261e+06	1.70468e+06	720336
Q9NVP1	6.00699e+06	837334	1.1624e+07	3.24559e+07	3.33447e+06	2.30713e+07	2.47661e+07	1.28173e+07	1.40751e+07	4.89764e+06	9.94007e+06	2.38979e+07
Q9UIG0	1.94649e+06	263140	2.14704e+06	9.21385e+06	1.69246e+06	4.67475e+06	1.18496e+07	2.87977e+06	3.82922e+06	1.8351e+06	1.8195e+06	5.94157e+06
P55265-2	41960.7	10916.5	44522.6		16179.1		68829.4	21722	79765.3	65535.2	14718.9	60788.6
O00571	2.67597e+07	3.98111e+06	1.76139e+07	4.87088e+07	1.9214e+07	2.53399e+07	7.9222e+07	2.07366e+07	2.37621e+07	3.70335e+07	3.99367e+07	2.48729e+07
Q9UQE7	1.65363e+06	769432	492254	2.82658e+06	1.73985e+06	840444	4.5181e+06	861882	1.32947e+06	1.3203e+06	1.60087e+06	1.50099e+06
M0QZM1			19107.6	16464.8	19114.9			18928.1	31850		46493.3	35469.6
Q14151	3.42383e+06	584652	4.68472e+06	1.14651e+07	2.87738e+06	7.60221e+06	1.56e+07	5.06298e+06	5.27487e+06	2.79992e+06	5.94834e+06	9.16628e+06
P51991	1.53621e+07	868237	3.26955e+07	1.56576e+08	1.06062e+07	3.74756e+07	2.61926e+08	2.78969e+07	3.23101e+07	3.44641e+07	4.70849e+06	2.56927e+07
P49792	1.39199e+06	1.38742e+06	900878	2.16263e+06	1.50048e+06	1.05833e+06	1.97206e+06	1.23515e+06	1.15064e+06	2.19748e+06	2.00073e+06	1.36294e+06
O75475	5.87043e+06	314991	1.26549e+07	6.03162e+07	1.88449e+06	1.4945e+07	5.8383e+07	1.54844e+07	1.69602e+07	1.93657e+06	3.75943e+06	1.39534e+07
Q9H0A0	4.09599e+06	788066	1.6033e+06	1.15969e+07	3.86382e+06	2.94186e+06	1.59927e+07	3.52052e+06	2.90823e+06	3.73713e+06	5.06535e+06	3.93966e+06
Q00839	1.01349e+07	1.09991e+06	1.47708e+07	8.63928e+07	5.74111e+06	4.91015e+07	1.0282e+08	2.66178e+07	1.1781e+07	9.48939e+06	8.92451e+06	4.7991e+07
P61978-3	5.17438e+07	880706	2.70113e+07	9.36533e+07	3.19387e+07	3.24093e+07	1.39421e+08	3.19207e+07	4.03724e+07	7.17562e+07	3.72023e+07	3.7031e+07
P06576	1.45011e+07	3.48326e+06	2.29343e+06	8.25075e+06	4.36949e+06	1.64858e+06	1.13116e+07	3.12483e+06	2.73986e+06	9.9531e+06	1.53169e+07	1.61218e+06
Q5UIP0	551586	167419	472969	1.06862e+06	474791	401385	2.31892e+06	534155	760687	460048	897579	633525
P26599	1.73817e+07	4.52071e+06	9.64187e+06	2.21474e+07	1.05575e+07	9.15901e+06	3.74299e+07	1.06886e+07	1.74625e+07	1.51456e+07	5.29263e+07	1.36156e+07
Q04695	1.12116e+06	224280	1.06325e+06	850345	1.24075e+06	1.20909e+06	1.40967e+06	1.27464e+06	585290	1.12106e+06	1.68265e+06	358928
Q9BVJ6	3.51278e+06	645718	3.34922e+06	1.07881e+07	4.81819e+06	6.51171e+06	1.69113e+07	5.03992e+06	6.42293e+06	4.45125e+06	4.67454e+06	7.61192e+06
Q69YN4	1.43938e+06	533569	791871	2.10918e+06	869477	697654	2.59213e+06	593613	796073	1.06784e+06	1.22915e+06	1.01892e+06
P20700	8.00246e+06	2.0405e+06	2.76861e+06	1.38876e+07	4.10709e+06	4.29642e+06	2.23213e+07	5.11325e+06	3.87483e+06	1.22668e+07	9.98289e+06	5.15019e+06
Q16891-2	6.45467e+06	2.33002e+06	2.0946e+06	6.18278e+06	2.91809e+06	1.87682e+06	8.40171e+06	2.01644e+06	2.85081e+06	5.4211e+06	4.91803e+06	2.1835e+06
P07910	1.35492e+08	2.64407e+07	4.98328e+07	1.52669e+08	5.35664e+07	5.37017e+07	2.77113e+08	4.26223e+07	7.85901e+07	1.11545e+08	1.08783e+08	4.14704e+07
P19338	1.6247e+07	2.54449e+06	4.54273e+07	1.3311e+08	9.25082e+06	8.53877e+07	1.24251e+08	4.86267e+07	3.3107e+07	1.48003e+07	2.28129e+07	7.22918e+07
Q92621	858365	401698	364917	1.48088e+06	1.12591e+06	231869	1.85988e+06	567892	233351	1.09847e+06	1.55182e+06	490832
B4DY08	2.66512e+06	309392	684048	3.70904e+06	831566	1.29649e+06	6.05791e+06	784780	1.10034e+06	2.14892e+06	1.16863e+06	434277
B4DY09	2.87758e+07	2.03723e+06	1.21006e+07	2.94585e+07	9.7443e+06	8.5078e+06	6.30392e+07	8.44258e+06	1.9159e+07	2.29426e+07	3.33925e+07	6.15067e+06
S4R3H4	2.81148e+06	221415	2.93399e+06	1.06825e+07	1.28976e+06	3.48653e+06	1.02404e+07	3.37515e+06	2.9343e+06	2.13104e+06	3.16282e+06	4.43153e+06
Q16891-4	69497.1	6975.57		74812.8	28890.4		101032	15644.3	26046.9	62447.9	48845.9	25435.3
O43390	3.66212e+06	216313	7.89503e+06	1.24933e+07	1.47074e+06	2.27699e+07	1.91685e+07	8.19765e+06	3.57028e+06	3.59212e+06	2.96527e+06	1.8737e+07
P25705	2.44583e+07	7.69423e+06	6.49435e+06	2.23534e+07	1.27882e+07	6.2615e+06	3.80961e+07	9.16378e+06	8.42909e+06	2.54779e+07	3.70514e+07	7.39526e+06
A0A0A0MTB8	3.69209e+06	2.43151e+06	2.15547e+06	6.11859e+06	2.56579e+06	1.44399e+06	5.04769e+06	2.71026e+06	1.7741e+06	3.68264e+06	3.18107e+06	1.21445e+06
P11387	2.12284e+07	2.30292e+06	1.52508e+07	4.13537e+07	7.38243e+06	2.53215e+07	3.47853e+07	1.82013e+07	1.9583e+07	7.00935e+06	2.59638e+07	2.61873e+07
O43390-2	26291.3		75691.1	199628	19229.3	386180	343954	99975.7	50342	70270.1	24103.2	324277
Q9UQ35	3.759e+06	673989	1.25452e+06	5.75101e+06	1.33976e+06	1.60229e+06	6.87835e+06	2.18838e+06	1.68545e+06	2.9946e+06	6.14408e+06	1.88633e+06
Q9GZR7	726086	68892.1	1.45168e+06	3.96157e+06	2.0615e+06	4.68432e+06	5.69284e+06	2.57201e+06	3.47476e+06	383274	1.96507e+06	4.94805e+06
Q8TDD1-2	3.05629e+06	1.1173e+06	2.22323e+06	1.00515e+07	3.56195e+06	2.91502e+06	7.73942e+06	2.70524e+06	1.77199e+06	6.31187e+06	3.12798e+06	3.34773e+06
Q14683	1.37924e+06	409243	1.10064e+06	2.99152e+06	2.10312e+06	1.12817e+06	4.71686e+06	897689	1.34203e+06	953439	1.30143e+06	1.5935e+06
P31943	3.80414e+07	4.70066e+06	1.48612e+07	4.78177e+07	1.57076e+07	1.62012e+07	8.33576e+07	1.81465e+07	2.21788e+07	3.75963e+07	3.62954e+07	1.9171e+07
P24928	379473	105719	266250	722054	673841	490090	2.23338e+06	377120	414505	586205	441776	558986
P60709	4.80805e+07	9.94921e+06	1.49032e+07	4.24444e+07	1.82642e+07	1.02434e+07	4.7374e+07	1.15086e+07	1.90345e+07	3.24712e+07	1.02789e+08	1.07703e+07
P51991-2	530614	5156.36	370039	2.50951e+06	266733	546101	4.92491e+06	421791	743839	1.24755e+06	80856.8	379866
P21333	130985	32214.2	180125	345470	425730	129986	264077	149673	138351	282824	134678	233768
Q96PK6	1.30108e+07	4.62207e+06	8.74566e+06	2.28277e+07	1.11773e+07	1.37711e+07	3.11059e+07	1.37964e+07	1.03606e+07	1.88482e+07	3.80376e+07	1.29266e+07
A0A5H1ZRQ2	1.45015e+07	1.21895e+06	1.62354e+07	4.29877e+07	1.47672e+07	2.39216e+07	7.59633e+07	2.00774e+07	2.18528e+07	1.98785e+07	1.98125e+07	2.41821e+07
P28370	963328	225477	349484	1.46594e+06	659455	625194	3.18208e+06	351577	690312	835684	986380	1.05368e+06
P49750	352221	92759.6	621637	1.22517e+06	724644	669988	2.18309e+06	656755	887000	1.21356e+06	271856	1.08765e+06
Q9UNX4	396085	102003	284236	2.69326e+06	676646	246397	2.39472e+06	769314	274931	671805	265397	713798
P38919	1.47476e+07	2.2462e+06	4.00592e+06	1.20467e+07	2.80288e+06	1.82717e+06	2.38636e+07	4.62871e+06	5.07424e+06	9.04475e+06	1.30285e+07	2.74954e+06
Q9BQ39	1.67349e+06	166279	2.77082e+06	7.36933e+06	707390	5.54264e+06	3.9791e+06	2.79928e+06	1.50612e+06	964018	4.12119e+06	5.21626e+06
Q9NRL2	311059	104121	650207	2.39681e+06	754290	1.3072e+06	3.40876e+06	672216	1.36913e+06	377255	548554	1.45156e+06
P35658	289126	128778	685917	567434	505522	441668	823368	400547	640885	540168	516245	706642
J3KTA4	4.583e+07	7.91291e+06	3.19079e+07	8.02913e+07	3.40468e+07	4.06506e+07	1.25125e+08	3.61839e+07	4.44579e+07	5.8719e+07	8.03907e+07	4.40121e+07
Q9BZE4	4.94006e+06	690009	3.80842e+06	1.40301e+07	3.63193e+06	6.8166e+06	2.27962e+07	5.45589e+06	7.00497e+06	4.33472e+06	9.19746e+06	7.91386e+06
F8W6I7	2.25147e+07	256907	8.93047e+06	5.40368e+07	7.62751e+06	1.2568e+07	1.21462e+08	7.45291e+06	2.05317e+07	2.5277e+07	4.38201e+06	7.93963e+06
Q9P2E9	308895	91766.4	535118	1.03861e+06	320435	1.26464e+06	895338	225296	429316	921251	1.25083e+06	1.10756e+06
Q12788	8.6856e+06	563186	4.27468e+06	1.70747e+07	6.01094e+06	6.37544e+06	2.31282e+07	5.06184e+06	6.70605e+06	1.2085e+07	6.77042e+06	5.58526e+06
Q9H0S4	4.08635e+06	473240	3.11199e+06	8.90182e+06	2.67438e+06	2.99787e+06	1.64152e+07	2.32024e+06	5.42046e+06	5.20252e+06	7.66899e+06	3.62077e+06
A0A0A0MRP6	7285.17			11059.6	16809.5	14018.4	37676.1		9057.5	7249.75		12004.1
Q14684	2.62076e+06	188186	2.62019e+06	1.24634e+07	727906	6.72169e+06	6.60074e+06	3.73869e+06	2.04615e+06	1.62222e+06	3.07835e+06	5.88186e+06
Q9NZI8	1.5639e+07	3.66803e+06	9.86361e+06	2.82164e+07	1.09433e+07	1.27463e+07	3.63262e+07	9.055e+06	1.53771e+07	1.80863e+07	3.12383e+07	1.36301e+07
Q5QJE6	1.75113e+06	80570.9	1.25354e+06	9.22871e+06	1.99247e+06	2.91107e+06	1.78064e+07	1.74656e+06	3.56275e+06	1.99113e+06	886065	3.70081e+06
Q9UK61	920446	341534	296374	1.0286e+06	790171	462293	1.93771e+06	447400	644800	1.24926e+06	1.20845e+06	725476
A0A499FJY3	862082	66430	1.49371e+06	5.87564e+06	1.38247e+06	4.15133e+06	8.71912e+06	2.26161e+06	2.21874e+06	959356	1.52246e+06	3.16343e+06
P78347	1.34992e+06	862118	353091	2.03814e+06	2.26589e+06	1.1652e+06	2.38494e+06	1.08986e+06	1.12064e+06	1.65738e+06	2.25367e+06	1.62109e+06
O43290	225476	48713.3	382713	1.2686e+06	221308	1.21087e+06	729632	734290	506532	119753	975529	1.74503e+06
P11142	6.85079e+06	1.59083e+06	3.15621e+06	7.45391e+06	2.69565e+06	2.57351e+06	1.08063e+07	2.30616e+06	4.29387e+06	5.68658e+06	1.32698e+07	4.297e+06
Q9Y5J1	2.39038e+06	256155	1.82182e+06	8.64258e+06	1.0976e+06	3.44045e+06	1.10324e+07	2.4283e+06	3.23151e+06	1.62186e+06	3.10429e+06	3.58834e+06
P22087	1.09587e+06	76748.1	4.15476e+06	2.3118e+06	273047	1.21339e+07	8.26262e+06	1.54133e+06	1.55296e+06	1.79274e+06	728985	7.51222e+06
Q9Y2W1	1.82656e+06	167366	1.04931e+06	4.52732e+06	966209	1.63224e+06	6.3026e+06	3.32628e+06	914638	2.04003e+06	1.75321e+06	2.20761e+06
Q5JP53	5.08593e+06	1.38656e+06	1.57343e+06	6.00291e+06	2.97296e+06	2.37871e+06	7.45248e+06	1.83164e+06	3.02715e+06	4.06244e+06	8.01512e+06	2.79309e+06
Q9NW13	1.84827e+06	217941	2.65122e+06	8.54881e+06	2.33299e+06	5.50298e+06	1.02037e+07	3.24882e+06	3.91383e+06	1.43656e+06	2.67917e+06	4.56746e+06
O60506	1.32205e+06	113711	2.01653e+06	3.52125e+06	481998	5.51506e+06	6.33493e+06	2.36134e+06	1.18219e+06	1.28487e+06	1.18059e+06	5.87496e+06
Q9ULW0	1.26163e+06	67563.8	1.37816e+06	7.04917e+06	1.62361e+06	2.09601e+06	1.40961e+07	1.83847e+06	2.25269e+06	868071	1.20624e+06	1.58087e+06
Q02218	1.35571e+06	1.27106e+06	1.54792e+06	1.62424e+06	1.58754e+06	1.93912e+06	2.57374e+06	1.77448e+06	1.72668e+06	3.1645e+06	1.39543e+06	1.96259e+06
Q9BTC0	319350	453133	591724	1.33526e+06	488246	631849	1.84113e+06	652252	713196	529293	433347	681077
Q96KR1	1.04838e+06	348542	1.45923e+06	5.36655e+06	1.47864e+06	3.90493e+06	6.77189e+06	2.25672e+06	3.02103e+06	1.26441e+06	1.7473e+06	3.68705e+06
Q9H0D6	1.9922e+06	369747	1.42133e+06	5.52168e+06	2.39297e+06	2.25182e+06	5.86797e+06	1.6461e+06	2.77125e+06	2.07871e+06	4.0383e+06	2.66083e+06
E7ERS3	227923	21835.8	506082	1.81301e+06	171063	953596	895019	1.23286e+06	389554	277643	278606	1.39012e+06
P11177	1.22447e+07	2.21952e+06	2.31329e+07	8.11668e+06	3.2849e+06	6.49654e+06	2.14607e+07	4.54206e+06	1.26688e+07	1.5139e+07	7.34233e+06	4.1668e+06
Q86U86	347319	96023.7	421820	1.27251e+06	505816	697772	2.02657e+06	454004	855804	536449	618393	1.09169e+06
Q8TDN6	2.16795e+06	1.77178e+06	3.3792e+06	1.12239e+07	2.353e+06	3.95417e+06	1.76705e+07	4.06775e+06	4.92375e+06	2.13062e+06	1.75605e+06	3.19078e+06
Q15397	1.84368e+06	256408	3.10783e+06	9.9415e+06	2.38805e+06	5.13113e+06	1.04608e+07	3.95263e+06	4.52299e+06	1.43657e+06	2.25734e+06	5.2845e+06
O00566	845266	159398	1.33373e+06	9.13956e+06	1.54321e+06	3.1764e+06	9.79995e+06	2.01221e+06	3.6322e+06	1.16001e+06	884198	3.25546e+06
E9PEX6	1.32881e+07	4.541e+06	1.60344e+07	1.95799e+07	8.01758e+06	1.17632e+07	2.71222e+07	1.20079e+07	9.24987e+06	2.34286e+07	7.83304e+06	1.26638e+07
Q8WUM0	891599	590332	131804	1.5643e+06	937445	384980	1.41559e+06	469980	519447	865612	1.20558e+06	775565
Q9Y2R4	1.20561e+06	79360.1	1.00797e+06	4.56545e+06	1.39208e+06	1.85373e+06	6.41995e+06	1.26968e+06	1.95523e+06	1.80207e+06	2.46539e+06	2.26492e+06
Q15717	1.43319e+07	1.59242e+06	3.07937e+06	1.30789e+07	3.02161e+06	2.13053e+06	2.49904e+07	1.97586e+06	6.05135e+06	8.58019e+06	1.08883e+07	2.83656e+06
H0YAR2	5.64497e+06	1.06896e+06	3.21748e+06	8.09751e+06	3.6462e+06	3.69909e+06	1.14957e+07	2.90931e+06	4.28236e+06	6.94989e+06	1.3058e+07	4.6482e+06
Q8IY81	1.30302e+06	129531	931041	7.6139e+06	1.35455e+06	3.00234e+06	9.9503e+06	1.65781e+06	3.10695e+06	1.26855e+06	2.13912e+06	3.44929e+06
Q86YZ3	1.4094e+06	81735.5	715658	207445	107036	417431	206903	113144	134687	12801.1	50833.9	324302
P17480	7.54795e+06	1.77285e+06	3.73941e+06	1.74533e+07	7.23687e+06	6.54089e+06	1.46827e+07	5.62973e+06	4.94959e+06	6.05973e+06	9.31909e+06	5.421e+06
P08559	1.04789e+07	2.94119e+06	2.8235e+07	9.05745e+06	6.02982e+06	1.39541e+07	2.57863e+07	8.90732e+06	1.91969e+07	1.82655e+07	7.66871e+06	9.06152e+06
O60832	3.65301e+06	318575	2.47512e+06	1.131e+07	1.79858e+06	3.07477e+06	9.46469e+06	5.80747e+06	2.2803e+06	2.78339e+06	9.15209e+06	4.20334e+06
B7Z6D5	1.38537e+06	235863	2.35245e+06	1.11931e+07	1.07633e+06	8.56196e+06	8.17947e+06	3.866e+06	3.93636e+06	1.25928e+06	2.26411e+06	6.51329e+06
Q15393	1.40092e+06	510420	695925	1.87533e+06	905837	443578	3.5816e+06	862992	863115	1.17291e+06	1.11663e+06	1.48451e+06
O76021	3.29247e+06	630901	2.33002e+06	1.57977e+07	1.50003e+06	7.90262e+06	1.00647e+07	7.47246e+06	4.86627e+06	2.19393e+06	4.33927e+06	1.22133e+07
Q9NX58	920473	296052	1.35767e+06	5.04243e+06	419890	2.32366e+06	3.73127e+06	2.24164e+06	801602	751637	907230	2.21016e+06
P05023	1.95596e+06	459352	1.11343e+06	3.75251e+06	1.58086e+06	1.73083e+06	4.94429e+06	1.36817e+06	2.00006e+06	1.64219e+06	2.66822e+06	2.42639e+06
P52597	7.17292e+06	1.19299e+06	2.29245e+06	7.384e+06	2.86826e+06	2.35978e+06	1.18397e+07	2.19335e+06	3.66531e+06	5.40563e+06	9.57875e+06	1.86121e+06
Q07065	281818	91882	1.30321e+06	2.78714e+06	803050	1.62024e+06	2.60379e+06	2.57666e+06	766869	1.40474e+06	436537	2.25473e+06
A0A494C108	1.43506e+06	298148	1.52409e+06	6.02938e+06	838746	2.77616e+06	6.95578e+06	2.22283e+06	1.82794e+06	1.99059e+06	1.1591e+06	3.04194e+06
O15226	2.74598e+06	959122	2.94572e+06	7.39518e+06	2.69997e+06	5.14179e+06	8.52413e+06	3.19533e+06	4.24993e+06	2.69153e+06	4.78015e+06	5.99488e+06
O60306	762884	285720	181679	1.00859e+06	692761	430384	1.57627e+06	423140	419494	795706	1.10017e+06	524425
Q8WTT2	2.96508e+06	399979	1.07027e+06	7.88449e+06	2.60204e+06	2.62315e+06	1.20153e+07	1.68514e+06	4.26727e+06	2.9115e+06	4.31828e+06	3.75781e+06
Q01780	3.48338e+06	900653	4.72859e+06	4.22139e+06	2.29325e+06	2.25438e+06	4.92945e+06	1.57068e+06	2.19633e+06	3.16158e+06	4.21981e+06	1.90282e+06
Q9BY77	5.70803e+06	850398	1.12525e+06	5.8387e+06	3.1154e+06	379557	1.41873e+07	3.10025e+06	1.65728e+06	7.51589e+06	8.79696e+06	1.07358e+06
O00425	1.85208e+06	383968	1.56839e+06	4.06282e+06	1.64919e+06	1.32484e+06	5.8561e+06	1.40776e+06	2.52546e+06	2.4786e+06	4.51345e+06	2.37317e+06
O14646	118586	31518.4	114491	490032	114677	389721	777784	241092	281584	99086.7	178250	556808
P68371	1.1183e+07	2.52008e+06	2.91988e+06	1.2842e+07	5.41897e+06	3.93402e+06	1.50405e+07	3.44363e+06	5.65524e+06	8.47619e+06	1.43755e+07	5.80792e+06
Q96SB4	1.18722e+06	167729	1.00016e+06	2.34808e+06	501953	2.05488e+06	2.45245e+06	1.09093e+06	1.47867e+06	640704	997042	1.71956e+06
P42285	560856	197865	218952	768864	645392	330749	1.72328e+06	400197	564736	679624	1.72918e+06	633248
Q7Z3K3	590212	136792	580464	1.47705e+06	470995	678703	2.83496e+06	725769	921445	402981	646390	1.06593e+06
Q9P2D1	176473	101171	275885	952313	255620	369427	662269	433048	380521	606716	547615	608030
Q08945	1.04567e+07	1.10402e+06	3.31912e+06	1.64566e+07	2.32542e+06	4.5777e+06	2.35382e+07	4.24964e+06	7.20636e+06	2.39532e+06	1.00934e+07	6.27555e+06
Q86UP2	143918	46555.9	213001	724291	364736	597052	474801	275223	412829	79149.3	195120	464745
Q7KZF4	600657	389496	782171	2.14305e+06	804887	1.5574e+06	2.82448e+06	1.77367e+06	1.41461e+06	890412	2.1846e+06	1.66123e+06
O95602	610192	152294	315140	798264	417046	1.12562e+06	1.14737e+06	262818	343970	735052	916466	487739
Q9H307	2.36738e+06	482224	1.30791e+06	6.47918e+06	1.12627e+06	2.38138e+06	5.54196e+06	2.86754e+06	2.12461e+06	2.09507e+06	2.8333e+06	3.31331e+06
O00330	3.08e+07	8.83627e+06	4.3166e+07	2.24287e+07	1.16395e+07	2.30237e+07	3.84539e+07	1.94909e+07	2.84879e+07	3.45384e+07	1.9281e+07	2.22845e+07
P33993	1.33979e+06	580549	584248	1.89969e+06	1.54314e+06	685685	1.64029e+06	886831	639526	1.51611e+06	3.36046e+06	874173
Q96SI9	1.97535e+06	277072	1.06173e+06	3.09191e+06	977933	1.14964e+06	5.53026e+06	880937	1.55707e+06	2.15827e+06	3.54368e+06	1.44844e+06
P04843	3.94287e+06	839003	1.63401e+06	5.22488e+06	1.84227e+06	1.29596e+06	6.53003e+06	1.51872e+06	1.36682e+06	5.2048e+06	6.76496e+06	1.71547e+06
J3KS05	9.34298e+06	252230	506885	6.71686e+06	766098	585686	1.94162e+07	391999	1.24075e+06	3.21699e+06	1.38781e+06	261324
E9PK91	3.59255e+06	384649	1.35373e+06	7.54923e+06	2.25501e+06	1.50202e+06	1.8019e+07	4.71054e+06	1.60987e+06	4.51968e+06	3.57767e+06	2.11423e+06
O15381	1.20018e+06	410958	675166	2.17298e+06	1.1466e+06	958973	3.02303e+06	757428	1.19561e+06	1.4922e+06	2.20946e+06	1.293e+06
O14979-2	247869		202671	787406	74888	80805.9	2.58395e+06	114202	301472	312839	77175.4	69309.6
Q9BYG3	510915	14853.6	1.22472e+06	5.39276e+06	862159	1.59083e+06	9.52359e+06	948944	2.52777e+06	999955	654147	1.10655e+06
A0A0G2JIW1	2.27396e+06	531257	1.2154e+06	2.5513e+06	1.09279e+06	848687	1.13256e+07	910531	2.79921e+06	2.06403e+06	4.39555e+06	1.46192e+06
A0A2R8YFH0	1.05748e+06	830736	428607	759985	861804	654790	979636	974718	737441	984602	1.6981e+06	796449
P51532	485658	22448.1	423475	1.91661e+06	599604	414917	2.34584e+06	598185	601645	702014	314202	861574
Q8TED0	3.25618e+06	546219	1.03267e+06	6.14985e+06	1.4241e+06	1.57851e+06	9.81466e+06	1.69878e+06	2.18016e+06	3.58615e+06	3.78132e+06	2.60767e+06
Q8IXT5	1.80927e+06	93802.8	829683	3.9006e+06	1.73575e+06	1.65049e+06	5.67808e+06	1.63987e+06	1.20025e+06	2.92644e+06	2.20872e+06	2.13097e+06
Q71U36	2.06334e+07	4.92268e+06	4.69075e+06	2.04825e+07	9.85307e+06	6.26418e+06	2.74668e+07	4.46718e+06	8.40646e+06	1.46451e+07	2.6653e+07	8.25314e+06
A0A7I2V2G2	3.32355e+06	637831	699650	3.40315e+06	1.43733e+06	461934	2.52616e+06	1.05115e+06	581112	3.02219e+06	5.72544e+06	967990
P52948	1.62411e+06	675695	718877	1.66728e+06	1.2805e+06	1.2407e+06	2.83506e+06	1.1594e+06	2.24002e+06	1.53238e+06	1.65127e+06	1.77587e+06
Q9NWH9	1.25117e+06	731826	3.86254e+06	1.99909e+06	632732	1.45411e+06	2.64071e+06	1.29343e+06	1.20699e+06	874302	1.13882e+06	1.64494e+06
O75367	872939	27866	1.15358e+06	8.0804e+06	307068	934734	9.52006e+06	1.31928e+06	2.06263e+06	186236	204255	817148
J3KPG5	94365.2	23750.8	171411	645480	76208.6	344598	391609	231809	182264	93206.4	126991	518315
Q8N5C6	1.21359e+06	469131	599796	2.56568e+06	1.21595e+06	1.42213e+06	4.29722e+06	1.11431e+06	1.20365e+06	981801	1.90647e+06	1.60168e+06
P51610	603884	586695	240339	689727	422893	588518	1.2176e+06	226067	518147	786675	2.68969e+06	371160
Q8IX01	1.02789e+06	243853	819479	2.14125e+06	1.06578e+06	1.43175e+06	3.71659e+06	981828	1.45153e+06	966740	1.84484e+06	2.16209e+06
P31942	9.19957e+06	274422	2.01061e+06	1.20694e+07	1.56071e+06	1.46054e+06	3.42694e+07	1.96349e+06	4.2202e+06	8.57806e+06	4.01942e+06	1.82159e+06
A0A804HL54	465220	405060	49570.6	691209	681297	176022	864019	267446	223524	662423	721821	405008
P38159	4.09925e+06	164711	3.76093e+07	7.17697e+07	6.21307e+06	4.45276e+07	1.50039e+08	2.70756e+07	3.03689e+07	1.63837e+07	562721	3.00278e+07
O94906	1.5863e+06	669987	852415	3.3073e+06	1.4619e+06	1.44118e+06	3.61096e+06	1.0135e+06	1.47553e+06	2.26401e+06	2.79551e+06	1.73902e+06
A0A7I2V4F0	2.41349e+06	333973	1.93855e+06	4.58405e+06	1.87181e+06	2.08391e+06	6.81845e+06	1.6753e+06	2.29882e+06	4.06866e+06	2.55897e+06	2.32446e+06
Q92878	553982	241215	754504	717624	612057	417096	797013	551286	240120	569400	517154	841763
P42696	485814	117487	2.80114e+06	5.84815e+06	524379	3.47432e+06	6.75344e+06	3.22175e+06	3.38264e+06	327488	828866	2.83189e+06
P49756	1.76074e+06	265616	1.42188e+06	6.23728e+06	747478	1.79137e+06	4.82681e+06	1.68669e+06	2.07785e+06	967986	1.50465e+06	3.43181e+06
A0A087X253	814811	466665	316767	929375	669459	632784	871723	372469	823971	584640	2.28547e+06	777521
Q5JTH9	490545	142947	240671	2.18559e+06	461648	470542	2.36347e+06	621656	684834	633462	1.0577e+06	971228
P67809	330735	18078.7	1.72704e+06	3.66038e+06	621500	2.31986e+06	5.20605e+06	2.11553e+06	1.88353e+06	1.06037e+06	425606	1.72243e+06
Q9NY61	1.31064e+06	349538	549925	4.49181e+06	1.27317e+06	4.10533e+06	5.36371e+06	792900	2.11605e+06	1.87693e+06	2.19837e+06	1.76877e+06
Q15269	522843	640505	316347	2.44082e+06	753400	361927	2.50661e+06	655236	231692	722186	669088	479382
Q9NVI7-2	2.02353e+06	457168	961398	4.86902e+06	2.04576e+06	1.23485e+06	4.89874e+06	1.95068e+06	1.5436e+06	3.2119e+06	3.08039e+06	2.0352e+06
A0A7P0TAE9	5.28429e+06	1.45791e+06	1.78488e+06	7.90662e+06	2.67809e+06	2.51562e+06	8.38265e+06	1.95254e+06	2.29442e+06	5.89457e+06	8.60834e+06	2.09257e+06
O14979	4.13326e+06	80244.9	2.85042e+06	1.62523e+07	1.93759e+06	2.65076e+06	3.34329e+07	2.05223e+06	4.97862e+06	6.61056e+06	1.34385e+06	2.47913e+06
Q15050	1.18191e+06	152332	1.33507e+06	4.72029e+06	471691	2.06201e+06	2.71118e+06	1.85033e+06	721338	1.29514e+06	1.53914e+06	1.61511e+06
Q9UHX1-5	2.45321e+06	556713	784843	1.68124e+06	730626	361004	3.22244e+06	915122	1.04925e+06	1.65882e+06	4.51108e+06	766299
Q13206	5.39015e+06	1.47814e+06	1.8154e+06	1.00465e+07	4.41707e+06	3.94463e+06	9.38025e+06	2.66019e+06	2.05082e+06	8.24441e+06	3.05604e+06	3.88155e+06
P52292	2.6712e+06	623992	1.5185e+06	3.55902e+06	1.6581e+06	1.12754e+06	5.28454e+06	1.04227e+06	2.78237e+06	3.306e+06	7.12599e+06	1.91741e+06
Q4VCS5	376912	92484.9	266690	1.27936e+06	517810	738330	862816	233651	512049	486806	538646	627271
Q1KMD3	692005	269754	788638	3.04542e+06	658602	1.77169e+06	4.79229e+06	1.09902e+06	1.32598e+06	724498	911362	2.1529e+06
O75694	505360	342760	78084.6	1.00112e+06	584784	173884	1.1881e+06	304269	223853	682815	749725	397417
Q14692	588484	32454.6	393900	2.52486e+06	589286	1.16042e+06	3.6055e+06	855541	1.08695e+06	381513	944158	1.30175e+06
O95696							93375.6		30052			74942.6
Q9H7B2	2.49997e+06	114174	1.9027e+06	7.18824e+06	1.88808e+06	1.95446e+06	1.37617e+07	1.99311e+06	3.51429e+06	2.50854e+06	2.15922e+06	1.53738e+06
P16615	495875	233822	146156	1.59717e+06	555147	1.5186e+06	2.36269e+06	399680	250145	897737	670175	353429
Q14974	1.42798e+06	881008	388889	1.37354e+06	858228	472662	1.40382e+06	472525	991510	988812	2.1459e+06	632803
F5H5I6	2.2796e+06	331300	432824	2.0432e+06	990831	330087	2.97737e+06	727497	912649	2.47478e+06	4.18757e+06	961137
P36957	1.18691e+07	3.92089e+06	1.8847e+07	1.5066e+07	1.21817e+07	1.27774e+07	2.4204e+07	1.44621e+07	1.47217e+07	2.51969e+07	1.53874e+07	9.44662e+06
Q8TEM1	522489	260637	238588	1.07938e+06	552132	280207	1.0534e+06	331573	154733	810324	489379	288719
P49411	2.46048e+06	208608	340346	4.01808e+06	888545	272407	2.64386e+06	324229	581663	3.09811e+06	1.60641e+06	433075
Q96T88	814158	96039	586696	2.21529e+06	627480	1.34494e+06	2.58017e+06	754403	1.23791e+06	421108	792493	1.34098e+06
Q14137	2.155e+06	611767	1.36511e+06	6.25911e+06	2.13616e+06	3.28216e+06	7.24451e+06	1.83565e+06	3.85548e+06	3.24327e+06	4.53724e+06	4.36686e+06
Q9UJS0	1.47203e+06	366858	415647	1.87558e+06	802910	212451	2.03194e+06	433449	502469	1.53845e+06	2.552e+06	602423
O15213	230511	17263.5	560739	3.43455e+06	466365	1.53151e+06	4.21161e+06	893102	800798	315410	390353	1.66291e+06
O75400	5.93998e+06	1.96379e+06	7.12493e+06	5.87259e+06	2.31465e+06	5.3036e+06	8.1357e+06	3.42601e+06	5.39435e+06	1.99405e+06	4.88291e+06	5.69536e+06
B5MCF9	2.64623e+06	290371	2.11e+06	8.83939e+06	2.96344e+06	5.09378e+06	1.20738e+07	3.26798e+06	4.74866e+06	3.37079e+06	4.23032e+06	4.84409e+06
P55795	1.48042e+06	146119	542173	2.20363e+06	617597	615925	3.08586e+06	629683	740696	1.46355e+06	1.2253e+06	711180
P49916	472466	126443	425333	788198	398614	955116	1.18648e+06	269155	913530	524110	893509	696313
Q14807	518771	32455.6	512112	1.32531e+06	490979	465495	2.73245e+06	445056	976896	803415	1.16303e+06	925527
O95251	652536	34361.8	697804	2.60971e+06	560861	807027	4.67522e+06	653930	1.14979e+06	553787	556462	1.05484e+06
Q9Y4C8	768057	170301	362537	1.34582e+06	860901	706227	2.21903e+06	547798	906955	880670	1.4478e+06	1.03368e+06
Q9Y4W2	1.97988e+06	878474	603170	2.19579e+06	1.1286e+06	1.47373e+06	2.79616e+06	1.00979e+06	1.72867e+06	1.57941e+06	3.28034e+06	1.45128e+06
Q9NTI5	479901	165322	314105	1.59504e+06	402066	590615	1.46053e+06	530642	620638	361660	718822	1.07173e+06
P57740	578022	437878	121639	1.01885e+06	504387	372702	819974	250308	283693	760532	884521	477382
P05141	2.94891e+07	5.67786e+06	7.2095e+06	3.11224e+07	9.37001e+06	6.9552e+06	4.12373e+07	5.7674e+06	8.50556e+06	2.91226e+07	2.96756e+07	4.84947e+06
A0A8C8MSB2	88183.2	8138.79	73158.7	123793	34277.5	22816.3	193159	24508.7	50702.2	109016	15111.9	2738.28
Q49A26	4.20337e+06	329948	1.87927e+06	5.83135e+06	1.49996e+06	1.88653e+06	8.52761e+06	1.77229e+06	2.58068e+06	2.77082e+06	6.58694e+06	2.01523e+06
Q9UMS4	9.10861e+06	2.14827e+06	4.1629e+06	1.21747e+07	4.96394e+06	4.80866e+06	2.16378e+07	5.37021e+06	6.11043e+06	1.11101e+07	2.62451e+07	6.47181e+06
Q96DI7	1.35274e+06	116463	403855	1.68143e+06	391254	91149.8	3.53875e+06	266312	585616	1.43501e+06	2.01762e+06	169111
O95782	721880	492072	299308	559055	674907	496134	638944	310346	666044	515055	2.36161e+06	584374
Q96E39	114500	6745.6	432354	854179	67691.6	440052	1.24324e+06	293837	327453	153489	87578.3	245772
Q9BVI4	1.93027e+06	340850	975253	3.82583e+06	1.27708e+06	1.1478e+06	6.85285e+06	942326	2.32028e+06	2.25996e+06	3.67153e+06	2.02101e+06
Q03164	65134.8	10766.3	42106.3	333000	27885	138933	418986	99832.8	64973.1	66015.8	50435.9	98218.6
Q03252	1.13629e+06	298216	484395	1.99523e+06	663140	412236	3.00886e+06	843666	624851	1.84284e+06	1.18801e+06	805734
O95696-2	576236	162716	410812	2.06854e+06	411771	4.29337e+06	3.60726e+06	690336	936109	424071	421199	1.52362e+06
P12270	103124	62232.1	89228.1	179386	154834	58262.1	219687	92192.7	116579	161929	229251	124616
O60216	765527	320933	190845	1.25063e+06	718168	432750	2.19761e+06	350278	662511	762813	886173	751869
Q13823	391464	156471	691167	2.18855e+06	622764	1.82435e+06	1.61575e+06	1.06798e+06	1.27801e+06	398667	906013	1.7281e+06
Q5QNW6	1.42676e+06	128353	2.24265e+06	1.9776e+07	1.34758e+06	3.04591e+06	2.54737e+07	1.87178e+06	5.45881e+06	1.1438e+06	392525	1.28464e+06
Q16778	1.76682e+07	1.46914e+06	2.45386e+07	1.5574e+08	1.23648e+07	2.28587e+07	2.72989e+08	2.02811e+07	4.46996e+07	1.15674e+07	7.77173e+06	2.02345e+07
P62805	8.97696e+07	3.68481e+06	2.67751e+07	2.4627e+08	3.68495e+07	2.29627e+07	3.81482e+08	2.2594e+07	6.91836e+07	8.69944e+07	1.79152e+07	1.88545e+07
Q99729-3	4.55991e+06	188516	3.29391e+06	1.8362e+07	1.97924e+06	3.86651e+06	4.79399e+07	3.18304e+06	5.66514e+06	5.967e+06	1.01306e+06	2.47228e+06
Q8IY37	635159	137478	250082	1.70399e+06	472251	753660	2.10681e+06	608465	662486	460366	973493	890095
Q15061	2.18962e+06	464779	808937	3.91046e+06	1.18155e+06	1.40723e+06	5.44357e+06	976638	2.35523e+06	2.24524e+06	3.29647e+06	2.07102e+06
Q13435	437293	196696	586212	2.72119e+06	423756	1.11378e+06	1.27326e+06	895874	694731	397436	592194	1.4803e+06
Q9NY93	642751	123038	777510	3.02677e+06	421715	1.57859e+06	3.46805e+06	1.29398e+06	1.48324e+06	384146	900868	1.91189e+06
Q5BKZ1	1.11545e+06	36903.7	1.88984e+06	4.25189e+06	1.6363e+06	2.26346e+06	7.498e+06	2.02091e+06	2.08716e+06	2.07175e+06	1.14592e+06	2.14948e+06
Q12769	191323	262418	302289	636497	280936	99304.4	606849	196329	152947	315611	221437	195294
Q8IZL8	1.39981e+06	842018	590254	1.66737e+06	1.13635e+06	1.01199e+06	2.90529e+06	778850	1.50436e+06	1.45804e+06	2.08189e+06	1.55234e+06
P78332	96547.8	32545.8	169106	1.26576e+06	333474	286677	923609	355442	265854	146103	81358.9	448234
Q13185	9.62761e+06	352970	858274	1.0345e+07	1.16493e+06	773329	2.21234e+07	796723	1.88274e+06	5.18038e+06	2.86515e+06	714206
Q16777	8.75131e+07	3.78397e+06	2.314e+07	1.44159e+08	1.70944e+07	2.09782e+07	2.56147e+08	1.73352e+07	5.05581e+07	6.35738e+07	3.37615e+07	1.78406e+07
P18124	3.91677e+06	386014	1.96928e+06	1.00722e+07	2.74961e+06	3.89576e+06	1.89976e+07	2.18335e+06	4.7248e+06	7.27482e+06	6.85464e+06	2.19836e+06
P49327	250988	45792.8	21829.4	612519	196077	41500.3	751527	52333.9	73639.9	233082	92255.7	102826
Q13310	1.00327e+06	135946	625900	1.68664e+06	719004	424497	2.54223e+06	554022	915257	1.34347e+06	2.43262e+06	902004
P36873	8.77644e+06	858425	1.58126e+06	6.76922e+06	1.42439e+06	893245	1.40214e+07	1.00222e+06	2.25097e+06	5.9178e+06	8.42274e+06	776797
Q99848	1.21896e+06	49916.7	1.99173e+06	6.99847e+06	228263	1.75101e+06	3.14328e+06	2.2692e+06	1.22555e+06	821304	1.62781e+06	2.04467e+06
Q96T23	339600	40198.5	141351	687430	137106	1.01482e+06	1.02464e+06	162728	352537	193771	260254	286757
Q9UBU9	601636	79597.5	819554	2.71599e+06	573924	638071	3.68229e+06	826176	1.07946e+06	935404	957344	1.56568e+06
Q5JR04	732669	306440	250625	884951	579611	517762	1.59652e+06	414965	476774	792474	1.32977e+06	587921
Q9NYH9	1.51218e+06	357286	653689	3.78261e+06	913210	907793	4.5805e+06	967573	1.31241e+06	1.90447e+06	2.06863e+06	1.4852e+06
Q99880	26097.5	2971.22	103856	182003	15970.9	5945.66	562187	35266	190633	54161.2	45211.2	6170.71
J3KTL2	1.17767e+07	196939	6.61184e+06	4.66074e+07	6.0027e+06	8.56274e+06	7.00676e+07	7.07892e+06	1.13561e+07	1.57396e+07	6.82062e+06	5.0095e+06
P68366	2.95711e+06	699105	697628	2.64182e+06	1.2221e+06	947759	2.83584e+06	579306	1.00766e+06	2.25787e+06	3.1366e+06	1.24665e+06
Q14103	2.74086e+06	81821.3	1.60422e+06	6.62446e+06	1.25431e+06	1.69085e+06	1.96012e+07	1.41293e+06	3.01666e+06	3.29996e+06	1.03944e+06	1.19656e+06
Q9BUJ2	2.97685e+06	412132	3.26042e+06	8.80636e+06	3.18049e+06	4.56339e+06	1.22678e+07	2.77982e+06	2.6539e+06	3.98758e+06	4.03395e+06	4.22794e+06
Q9BVP2	1.13182e+06	176762	1.36918e+06	5.14187e+06	662907	3.74179e+06	4.06837e+06	2.248e+06	2.05562e+06	536831	1.4439e+06	3.66148e+06
P36578	689537	91142.6	1.48044e+06	7.98962e+06	1.72248e+06	5.63925e+06	1.82114e+07	4.34569e+06	5.51454e+06	987520	759440	5.0983e+06
A0A7I2V2S3	389543	234245	46790.8	223305	270662	147392	266609	141105	216854	360088	548260	230055
Q99590	372395	72024.7	316378	1.02218e+06	292203	567360	1.40295e+06	333474	324813	363470	209711	627781
P62140	3.53899e+06	198088	762887	2.58288e+06	625382	226902	4.09841e+06	282851	550263	2.60395e+06	1.50454e+06	445771
P26368	1.61804e+06	106602	1.37195e+06	4.84905e+06	255871	1.44262e+06	5.98786e+06	2.0524e+06	1.89642e+06	359649	2.91046e+06	2.1746e+06
P08238	5.71809e+06	836995	462307	7.60028e+06	1.68134e+06	901991	1.02032e+07	685376	1.73063e+06	3.6536e+06	2.73042e+06	1.53965e+06
Q12797	283043	54211.1	281295	973925	450679	739061	1.612e+06	399739	938396	426500	546147	1.09485e+06
Q9NXF1	475388	78312.4	379193	1.90455e+06	635847	523408	2.37702e+06	390677	946602	549440	983566	793033
G3V5V7	77675.5		14184.7	56934.6	10318		121557	5899.79	25125	63723.2
Q02978	3.13423e+06	393783	750846	2.90093e+06	1.0458e+06	435267	4.39279e+06	645447	702536	3.54401e+06	2.79304e+06	590633
O15042	638565	150926	374864	1.28046e+06	472759	1.12601e+06	1.5883e+06	583266	898695	851520	1.9387e+06	946879
A0A087WYQ1	30376	26569.4	69952.3	34380.9	131192	573608	84997.8	35742.9	45710.4	148730	56146.3	88152.2
P05388	8.78379e+06	2.10435e+06	4.20505e+06	5.40591e+06	3.65451e+06	2.33856e+06	8.14459e+06	2.03416e+06	5.15181e+06	7.96908e+06	1.93234e+07	1.30408e+06
Q68CP9	88854.7	12208.6	136073	164007	123649	189498	400024	88074.5	199469	202789	187646	172103
P07814	215815	60053	84409.8	445505	504782	164825	412811	207958	129478	209866	274994	238040
Q8WVM0	2.91224e+06	240233	548454	2.13376e+06	531996	317003	3.55398e+06	272856	907761	2.10881e+06	3.15449e+06	283708
P23246	1.41619e+06	383676	2.04405e+06	5.33562e+06	1.00861e+06	3.95722e+06	4.63335e+06	2.43159e+06	1.44964e+06	1.61777e+06	2.22676e+06	3.02522e+06
Q9NWT1	54997.9	2208.6	91233.8	1.28889e+06	144926	48706.7	1.08795e+06	247452	16152.7	53395.1	26545	151277
P62906	7.7372e+06	604389	2.1705e+06	9.4251e+06	3.26891e+06	1.33309e+06	1.4877e+07	1.51116e+06	3.30927e+06	1.10781e+07	1.14391e+07	1.25856e+06
A0A087WVQ6	271013	151071	58471.8	791885	354207	175715	451775	121322	49025.8	297699	77837.1	153758
A0A140T9L0		2458.61	117239	479831	68871.5	100524	514852	221912	122198	4327.42	15602.5	294490
H0Y993	747452	55757.8	783350	4.61681e+06	393176	1.02311e+06	3.27369e+06	1.02202e+06	1.10559e+06	421932	1.00066e+06	913519
Q13242	2.00211e+07	1.2496e+06	3.65754e+06	2.72413e+07	5.12504e+06	4.45026e+06	4.8907e+07	3.52045e+06	6.76116e+06	2.26805e+07	1.174e+07	3.12334e+06
Q9P0M6	695082	46096	741069	4.22045e+06	134000	577412	6.09134e+06	658770	1.02722e+06	317055	444050	382727
J3QR07	189542	30453.4	545297	1.59729e+06	125870	1.08311e+06	1.92453e+06	884570	488986	153579	127772	975640
Q6KC79	37484.6	192266	40386.8	151197	104488	73476.1	388137	56560.2	139071	57640.7	101627	178295
Q14498	3.71323e+06	401915	1.35409e+06	4.24359e+06	1.06882e+06	1.05185e+06	6.30735e+06	1.7952e+06	2.26527e+06	3.04728e+06	5.44525e+06	2.22439e+06
P35232	2.08935e+06	649151	208524	2.02813e+06	572000	139224	2.26098e+06	353413	356823	2.19239e+06	994665	79869.4
Q14978-3	12352.3	1726.75		12630.9			15021.5	24416.4		10368.7	4065.91
E9PK54	74220.5	23649.4	57951.9	60651.8	38245.4		90351	22116.1	46615.5	52483.3	206629	56639.6
Q13428	286407	60132.1	360857	662889	184287	1.34969e+06	640447	434860	214872	446429	527767	360322
A0A0A0MRM9	3.50183e+06	353096	2.46894e+06	7.11912e+06	1.86076e+06	3.31858e+06	1.14778e+07	2.52695e+06	3.1955e+06	2.61763e+06	3.18516e+06	3.43747e+06
Q15459	1.12819e+06	326857	335616	1.33455e+06	521583	404441	3.01445e+06	402951	760942	1.0346e+06	1.13324e+06	539690
Q13111	1.59827e+06	243050	900463	2.43962e+06	796571	961821	5.04835e+06	739348	1.80704e+06	1.2985e+06	1.39948e+06	1.00483e+06
O94973	264123	139729	49381.3	215761	205435	286269	250826	92361.5	220068	209949	763757	160803
Q92576	193395	61645.1	452324	351696	159126	477507	325261	163938	292518	268779	246953	465838
SAV_STRAV	9.37854e+07	2.84196e+07	4.79372e+07	8.0704e+07	3.61423e+07	2.99282e+07	9.31139e+07	2.91249e+07	5.17839e+07	1.01348e+08	8.55258e+07	2.754e+07
Q9BSC4	865985	75462.1	783672	3.74564e+06	637257	790318	4.38502e+06	1.05361e+06	472927	1.22796e+06	886116	1.13874e+06
P68133		52644.7	10915.8		37914.2			180335	8111.77		445152	16695.5
P39023	954130	43071.7	520859	4.65926e+06	708995	1.78384e+06	8.6069e+06	919366	636230	1.47415e+06	752677	902238
Q9Y265	1.69792e+06	402158	625515	1.20108e+06	675659	275733	2.18189e+06	562534	865006	1.22886e+06	3.03119e+06	588580
P12035	140283	32036.2	67726	65755	83146.1	25777.3	255278	52378	19651.1	236409	45232	27423.4
Q9Y230	1.70868e+06	455696	554155	1.34277e+06	514135	225799	2.21727e+06	442508	663287	1.27675e+06	3.11994e+06	412660
P45973	1.05768e+07	327534	950980	8.94566e+06	647985	436521	1.63753e+07	574883	1.79686e+06	5.08922e+06	1.99045e+06	532796
P12277	1.70469e+06	132790	75640.1	2.26717e+06	262298	270570	2.89726e+06	147987	533770	999174	348264	225516
P18754	1.74207e+06	130532	948266	4.11973e+06	739426	1.00707e+06	7.73531e+06	1.16839e+06	1.4884e+06	1.36476e+06	1.7624e+06	880423
P56182	1.73415e+06	182990	1.18372e+06	4.37955e+06	549384	1.89335e+06	4.7898e+06	1.7786e+06	1.74664e+06	1.14105e+06	2.75714e+06	2.02958e+06
Q9Y2J2-2	225077	119359	85339.5	193911	234029	142436	257057	120590	203101	246326	286834	270064
P62136	448494	14803.3	63847.8	114980	38443.8	45208.7	515636	36752.2	85546.4	104455	392047	7021.33
O95831	1.08043e+06	374447	389121	1.52174e+06	607508	185937	1.81671e+06	458221	348412	1.32563e+06	1.84276e+06	483700
H0YFD6	584674	141337	231191	804232	315920	32914.3	903547	191859	170082	678128	1.11269e+06	299126
O00148	3.84771e+06	952919	1.03175e+06	4.87448e+06	2.17878e+06	1.11636e+06	9.7651e+06	1.77863e+06	1.20177e+06	3.71288e+06	6.27831e+06	1.08818e+06
Q8WWQ0	77223.7	6670.36	68784.2	750037	51201.4	154944	1.22548e+06	145767	154815	89749.5	26822.5	230410
P35249	8.05376e+06	2.0089e+06	4.77166e+06	9.86004e+06	4.25233e+06	616795	1.40731e+07	5.2281e+06	6.78702e+06	1.1513e+07	8.17903e+06	4.61363e+06
G5EA06	2.36531e+06	345953	511770	1.46223e+06	510866	209173	2.11206e+06	316519	671535	1.62947e+06	2.70979e+06	189444
O75152	1.31676e+06	275594	911750	2.81306e+06	1.01362e+06	1.50421e+06	3.83119e+06	1.01451e+06	1.54175e+06	1.13913e+06	2.65261e+06	1.59475e+06
Q9GZL7	2.63865e+06	344846	825453	3.00462e+06	912660	725130	6.81869e+06	770712	1.53453e+06	2.42865e+06	2.88785e+06	892151
Q92900	316975	70793.2	74965.7	500865	319933	108230	816644	231196	309816	304307	329562	419338
Q96BK5	38393.9	10577.4	422262	1.32751e+06	20159.8	268417	677390	211850	333772	2792.92	71163.8	272564
P12956	835004	180245	641896	2.45197e+06	451790	111800	2.25107e+06	712944	798257	712312	1.2602e+06	943935
A0A0G2JPF8	6.44783e+06	505516	2.75952e+06	9.8986e+06	1.72347e+06	5.27417e+06	1.43964e+07	2.57814e+06	2.12745e+06	3.32369e+06	3.36673e+06	2.62018e+06
P62701	5.04239e+06	360998	1.71624e+06	7.53626e+06	2.45652e+06	1.57069e+06	1.4114e+07	1.35994e+06	3.09325e+06	5.97868e+06	8.16492e+06	1.25751e+06
Q96I24	1.62059e+06	351758	773363	2.01634e+06	710991	673803	2.80865e+06	595364	1.00878e+06	1.68639e+06	1.96643e+06	969612
P13804	632885	160271	143513	501623	190205	96164.2	352672	104280	157334	515276	425155	148411
Q969X6	706618	179627	103105	3.03266e+06	528975	97564.4	2.79226e+06	561988	104154	962396	745008	161002
Q9H6F5	240093	43877.7	956799	4.42463e+06	1.14555e+06	1.74035e+06	1.03198e+07	1.44925e+06	2.26139e+06	799066	466471	1.98557e+06
A0A0B4J1V8	950078	110752	947713	3.58375e+06	521447	1.59712e+06	3.64422e+06	1.82766e+06	1.49171e+06	582940	814224	2.40129e+06
Q02413	555443	254456	273654	403375	219156	117150	849951	256396	208399	437593	432662	128107
Q13151	2.06552e+06	20841.3	2.09306e+06	1.07515e+07	912281	1.94234e+06	1.82992e+07	1.46318e+06	3.12194e+06	3.29895e+06	415236	1.61833e+06
sp	3.10253e+08	3.0065e+08	2.42832e+08	3.04129e+08	2.72632e+08	2.71886e+08	3.14019e+08	2.93597e+08	2.95901e+08	3.08586e+08	3.24719e+08	2.40592e+08
Q9Y3A4	1.41807e+06	44211.7	876416	2.74674e+06	735782	541798	5.79492e+06	613583	1.34804e+06	1.97174e+06	1.71573e+06	493828
O00411	171536	48856.1	14993.5	601997	265493	120150	671887	95066.8	156886	251167	176607	282253
Q9NQS7	553634	35914.1	410628	2.97861e+06	698391	845697	5.29895e+06	495629	1.10539e+06	579051	583948	850445
P14923	717822	117783	153561	165490	81018.2	25769.5	248451	155654	98476.3	289354	375241	47502.2
Q15149	68318.5	24671.2	31881.3	96924.8	101793	42770.6	234892	70895.4	37856.7	145663	157125	66353.1
P62424	3.81743e+06	166998	3.97017e+06	1.03793e+07	2.46728e+06	3.83302e+06	2.20174e+07	2.84797e+06	5.76634e+06	5.92513e+06	5.99896e+06	3.69383e+06
P78316	553197	44055.5	269586	1.85168e+06	553128	650510	3.17266e+06	420355	877297	599032	840984	920477
Q07666	1.66e+06	14715.5	2.43909e+06	7.02457e+06	2.56223e+06	4.9465e+06	9.3219e+06	2.69883e+06	3.49324e+06	4.47766e+06	1.77326e+06	3.24814e+06
P16403	5.83217e+06	617196	1.81667e+07	7.02981e+07	3.555e+06	2.7908e+07	3.87552e+07	2.60941e+07	1.01234e+07	3.89334e+06	4.50708e+06	2.07037e+07
P12236	2.16009e+06	406073	518037	2.8797e+06	903038	652741	3.85464e+06	457107	547947	2.5001e+06	2.34678e+06	484665
Q13838	328442	76686.6	58468.6	398622	179568	41946	668918	129341	108779	268895	536242	102965
H3BVG0	981429	331156	418763	1.4188e+06	694580	372826	1.35873e+06	496203	483821	1.19315e+06	2.45962e+06	543244
Q9Y221	6.54649e+06	348979	759976	3.14817e+06	489351	435714	4.78102e+06	232942	1.12536e+06	3.01576e+06	4.56233e+06	352469
Q9HCD5	5.94913e+06	292817	2.65126e+06	1.36931e+07	2.05799e+06	1.40522e+06	2.8119e+07	2.77292e+06	3.59668e+06	8.02667e+06	4.56327e+06	1.45385e+06
Q7Z7K6-3	2.45846e+06	94726.4	2.54427e+06	1.16458e+07	1.8589e+06	2.315e+06	2.34114e+07	2.66724e+06	3.32628e+06	3.12159e+06	1.71966e+06	1.88957e+06
Q9NVV4	1.44211e+06	539369	855275	1.97898e+06	822813	1.06578e+06	3.07219e+06	789849	1.57373e+06	1.95513e+06	2.68162e+06	1.25098e+06
Q5SSJ5	530118	23379.2	799720	3.13136e+06	481096	1.41136e+06	3.12292e+06	1.15427e+06	1.1542e+06	356270	1.25371e+06	1.34148e+06
O00159	234708	130865	63002.8	385506	210167	282475	602890	170502	230832	386650	718422	328621
Q96PK6-5	989595	161169	626406	1.46005e+06	351755	398219	2.71334e+06	361283	912771	987973	2.40423e+06	499271
Q9Y224	1.47978e+06	119268	311239	981164	134910	97963	1.7045e+06	100403	345592	996658	1.25953e+06	38221.1
P09661	2.14373e+06	264259	385847	2.28646e+06	446094	255338	3.85941e+06	276199	471269	1.67992e+06	2.05033e+06	150993
Q9Y3I0	1.83522e+06	282245	935585	1.73363e+06	762094	687436	3.60671e+06	776643	1.47804e+06	2.02338e+06	3.83267e+06	1.00788e+06
Q8N201	2.11283e+06	453556	230911	536145	340220	346925	840196	244824	269504	554679	448147	601610
Q99575	76988.7	14522.2	166170	624070	104034	524780	588122	233282	285625	112798	242197	587978
Q15365	2.00863e+06	181743	638989	1.83298e+06	267994	227970	3.63659e+06	222266	1.03145e+06	1.2826e+06	2.53015e+06	414382
D6RG13	3.05982e+06	118129	1.36356e+06	5.07307e+06	1.68526e+06	1.06988e+06	7.35334e+06	1.12546e+06	2.10804e+06	4.10486e+06	5.51603e+06	1.02841e+06
Q92922	289006	46474.2	68764.4	498439	291003	156722	869100	133206	314158	300670	349650	227655
Q99623	1.84449e+06	394285	461870	2.67462e+06	401581	245595	3.4589e+06	423983	590334	2.11883e+06	1.06475e+06	142873
Q9UJZ1	1.82457e+06	401599	380938	1.37282e+06	353465	108164	2.07015e+06	298113	501385	1.65949e+06	1.91066e+06	241785
Q9UKM9	4.5504e+06	794614	1.42426e+06	5.19099e+06	1.22654e+06	1.41925e+06	1.12099e+07	1.14587e+06	2.35474e+06	3.6459e+06	3.77481e+06	1.08382e+06
P35251	93315.1	16877.2	133656	575054	237882	364151	763665	293013	294360	76729.4	156500	390014
A0A7I2V535	238658	46540	401737	959780	272375	874910	1.21421e+06	609713	517563	620881	534928	632444
Q86UE4	60311	9047.93	285298	580868	48955.1	678811	544546	455043	86127	90619.3	55800.9	372295
Q16643	222960	102475	156763	249768	250113	164728	262995	129740	295483	222816	783282	223448
Q13123	62286.6	2213.31	466486	3.11496e+06	140309	1.07985e+06	2.25393e+06	869945	678021	110108	70365.1	1.02479e+06
Q13601	2.63132e+06	145616	1.63971e+06	7.14173e+06	2.44301e+06	1.64273e+06	1.16156e+07	1.60437e+06	3.16778e+06	3.77795e+06	4.99008e+06	1.9265e+06
Q02878	1.33623e+06	66562.7	376546	6.4177e+06	577641	1.09973e+06	7.47323e+06	1.27203e+06	1.1187e+06	1.73923e+06	1.45353e+06	700313
P28331	739232	276994	417043	814385	438063	282229	1.20989e+06	425318	463820	783732	1.00639e+06	553333
Q16795	475485	13443.8	81298.4	832832	155179	132099	1.79625e+06	80058	203896	701411	708027	56660.7
Q9H2P0	228536	74332.4	100854	401149	287144	271072	690702	204860	265908	251108	400496	283661
Q7Z7K6	12147.6		64094.8	204898	35520.5	24194.5	748068	74485.1	78842.7	47092.8	13407.6	60723.7
Q8N8A6	467942	48117	325342	1.46997e+06	262134	365416	2.81425e+06	316065	729913	487388	685293	612270
P07900	665507	76430.5	38052	1.09814e+06	152392	108663	821533	120458	212067	353430	261680	255577
Q9BXP5	73258.2	11062.1	258946	731451	213695	398659	793897	365577	400700	131775	206722	611004
A0A2R8Y595	91178.1	8498.06	103594	545001	74083.8	265217	475372	193012	166611	63517	74084.4	465183
Q15120	465722	445520	1.01193e+06	642217	453132	446690	894924	498667	632040	970129	290275	319837
O14874	1.454e+06	163104	1.18755e+06	1.51679e+06	279566	352726	3.20706e+06	466349	696870	2.44531e+06	1.5047e+06	376472
F5H101	379903	20529.2	52665.5	219038	108195	179089	618126	107966	118965	89663.7	79009.8	189927
Q5SRN1	684621	209087	276798	1.29903e+06	582037	231203	1.99945e+06	606531	333883	834593	1.56389e+06	467101
A0A2R8Y7Q1	16419.9	5398.77	22606.3	172052	75682.3	60862.1	262674	65547.2	30856.8	35992.8	48577.2	74547.6
Q7Z2W4	272628	50023.4	276002	755190	374511	455923	1.01207e+06	337668	424447	324762	482695	547273
A0A6I8PL42	800461	157378	289430	2.83727e+06	1.19351e+06	367481	4.41605e+06	1.04905e+06	691136	1.52273e+06	650938	1.1829e+06
O95793	992155	160574	600705	1.65701e+06	639350	888225	2.15553e+06	665016	1.11646e+06	1.1162e+06	2.06586e+06	805532
A0A6Q8KRG2	239170	85569.1	130180	346477	281228	272754	489765	178747	203511	234907	293802	257018
Q53GQ0	1.94495e+06	131899	262345	1.70612e+06	291421	223861	2.60653e+06	169901	326611	1.93037e+06	1.86826e+06	78878
Q9NRX1	823400	48416.2	273337	1.33317e+06	184022	162785	2.43972e+06	126252	360965	847593	817171	125063
Q6PKG0	58560.5	9855.07	67291.2	250901	89508.9	180656	431206	142867	121189	58453.7	35939	230393
Q86V81	138102	17225.4	620475	2.81605e+06	256898	910009	7.88848e+06	790762	833374	538808	189507	425928
Q9BZ95	104204	13385.1	314285	995520	247845	651274	2.04514e+06	328797	602497	71801.9	200892	618805
O60841	197166	70769.8	72214.7	135645	68184.4	91337	71680.2	69634.3	81173.8	51709	465536	196859
Q9H9B4	3.22431e+06	381050	761390	2.60718e+06	559412	260622	3.19629e+06	404316	918128	2.49831e+06	3.30385e+06	592734
P82650	2.06578e+06	167519	357030	1.34996e+06	211721	128508	2.33071e+06	157710	308068	1.92953e+06	2.04009e+06	90309.5
Q8IWA0	138120	54195	71632.2	1.18977e+06	397670	231621	701263	237654	57631.4	207459	137684	187082
Q14444	152061	55718.3	286879	425279	559201	651727	667674	333760	958865	325397	538606	800333
Q29RF7	138404	50655.6	15742.8	270444	203339	34475.4	274581	87664	128351	169957	205715	162236
Q92797	224861	105436	118398	246951	239380	9453.54	496377	118113	138841	468078	343249	203554
P23396	3.46882e+06	736522	874683	3.51668e+06	1.51671e+06	1.00843e+06	5.31967e+06	821873	1.52565e+06	3.6487e+06	5.84115e+06	736606
Q8N3U4	203256	47055.2	67564.5	629547	162063	241260	744468	178676	263830	138526	249009	342206
A0A0A0MS59	44005.2	35981.6	126431	1.2593e+06	170392	297695	2.15874e+06	368165	365862	79573.4	44023	358899
P42167	728613	160349	540683	1.52853e+06	617800	610756	3.03692e+06	588458	852046	1.24488e+06	1.59773e+06	1.21241e+06
P22695	750223	76307.3	195654	653968	109673	59722.9	1.2251e+06	62213.6	189321	556681	1.49005e+06	98195.6
P16402	28027.6	2607.56	268778	1.13959e+06	10647.6	174298	204222	361936	97367.1	15723.8		109999
P35250	999985	128790	228222	793213	191848	90760.1	1.32981e+06	87973.4	254306	720591	1.48042e+06	160528
P50402	1.09255e+06	89626.1	265945	1.87514e+06	280716	258530	2.76974e+06	245547	322411	1.27421e+06	912176	111678
A0A7P0TAI0	309982	94572.7	286377	422866	201571	118272	630438	151362	249649	314673	1.05345e+06	253283
Q9H8H0	1.38693e+06	543039	456849	2.82285e+06	838234	840284	3.35313e+06	681340	912294	1.23309e+06	2.33941e+06	1.11655e+06
Q9HCS7	461935	192972	164051	848271	364909	376137	1.11588e+06	277757	348655	497185	875525	323525
Q9Y3B7	7.41532e+06	429917	1.06148e+06	4.34649e+06	769586	535430	8.97275e+06	457232	1.47089e+06	5.70596e+06	5.83802e+06	642573
Q5T9A4				34639.5	19093.4		47052.5			42294.2	19126.1	15912
O75306	767721	43406.2	228963	795792	235007	140960	1.64686e+06	164801	258997	1.21184e+06	1.29839e+06	54961.7
P25205	137604	78088.7	170743	291035	355209	256405	334473	256048	275213	111491	558590	295810
Q09028	4.65719e+06	766442	1.31239e+06	3.19646e+06	1.27823e+06	769335	7.82027e+06	951811	2.08146e+06	2.82552e+06	6.43305e+06	1.34401e+06
Q96AG4	728910	38851	1.08206e+06	4.04534e+06	572662	727531	5.84097e+06	536394	1.96103e+06	1.17135e+06	1.60868e+06	768809
P32969	1.83161e+06	58757.4	604633	3.62042e+06	434545	703022	6.12446e+06	298622	1.02862e+06	2.05209e+06	1.72437e+06	427551
Q9GZS1	1.89121e+06	245995	1.16006e+06	2.34801e+06	1.32492e+06	554337	3.80072e+06	872675	1.41159e+06	2.24076e+06	4.50238e+06	1.30138e+06
P48047	8.25161e+06	726621	613205	6.44009e+06	559168	586625	1.02281e+07	494734	1.33714e+06	5.89028e+06	3.52265e+06	506796
O96028	74889.7	32754.4	243545	1.25692e+06	84849.4	363060	1.39685e+06	294707	388532	133058	84401.2	436088
P05787
P24539	2.35325e+06	200185	225259	1.71035e+06	234864	129824	2.23641e+06	128626	220727	2.16316e+06	1.28086e+06	648159
Q9Y3T9	1.58395e+06	495452	798277	3.05477e+06	1.34201e+06	1.01632e+06	3.8336e+06	1.2222e+06	1.56948e+06	2.24769e+06	3.17699e+06	1.20923e+06
F5GZS6	1.60818e+06	678161	517305	1.66788e+06	782153	393053	1.71987e+06	496892	605319	1.70332e+06	3.19723e+06	511670
A0A2R8Y6J3	1.19433e+06	43277	882164	3.47559e+06	1.14406e+06	983573	7.22638e+06	830097	1.62495e+06	2.19085e+06	1.15417e+06	486761
O43818	601743	43275.6	501710	2.54688e+06	159410	881222	2.7536e+06	621324	611741	423655	847434	1.15318e+06
O43660	792762	152962	278513	1.09449e+06	295959	198192	2.29748e+06	605245	285902	911186	1.55348e+06	323916
A8MQB8			20536.1	45745.4		49452.3	47259.4	51195.5	6652.09			43035.8
Q5T3I0	207658	19080.3	134600	645822	37598.5	401179	460255	207992	113744	89154.7	162865	214804
O00422-2	4.98826e+06	351221	758541	4.22104e+06	417612	391072	7.68066e+06	433424	1.05111e+06	4.3474e+06	3.38668e+06	542856
P62258	2.64718e+06	142139	218842	2.12672e+06	232736	147415	2.79739e+06	145890	360842	1.30233e+06	1.0389e+06	13733.2
Q8TAQ2	38345	4708.5	69392.8	165082	22674.8	23777.4	160752	11757.1	73908.8	11135.1	42782.7	65015.3
P08727	40184.1	14880.4	75431.8	159437	6598.76	5953.73	246611	9054.48	37006.6	55338.6	46715.9	10552
Q9UJV9	786056	94472.2	618004	2.77187e+06	756902	498109	4.33774e+06	544311	953613	972198	1.08294e+06	1.03744e+06
C9J2Y9	179098	107465	37003.6	375473	205982	119722	643208	104203	155234	164226	169676	146032
Q9BQ04	4.11778e+06	278264	1.66067e+06	4.86143e+06	1.29966e+06	879141	7.4699e+06	977725	2.10517e+06	4.77387e+06	5.30971e+06	449756
Q9BUQ8	741286	150526	340903	1.76078e+06	466400	284840	1.19933e+06	634887	334528	635560	918699	634082
Q9NZM5	11750.4		38156.4	998323	210113	183281	1.36277e+06	397254	291298	34007.3	11045.6	363067
O95232	643579	43162.1	177764	857738	60172.1	58301.3	991025	169630	194862	476043	826641	96676.6
B4DXZ6	133842	4616.26	267442	641340	45064.9	246673	498772	324523	84747.4	98814.6	275156	293448
O43159	61890.9	1275.59	130225	678346	17522	387340	416299	208431	107057	35788.3	44556.2	444695
Q1ED39	73785	2463.26	113383	729034	33754.4	354049	502675	449770	81299.5	95856.4	38930.1	393955
P63104	832441	81900.6	76708.3	691005	65335.5	47218.8	913966	31919	170316	396713	190638	17826.3
Q8NI27	231546	53370.9	123513	674801	205520	328138	459144	262102	220628	298316	663330	494593
Q13263	229867	167972	151329	361740	401456	329088	536366	193442	403955	307861	443947	458565
Q5BKZ1-3
Q3ZCQ8	2.07712e+06	243656	446117	1.66555e+06	362325	238181	2.45576e+06	236719	610733	1.48853e+06	2.40069e+06	236687
P12235	366111	30722.6	100534	9032.23				46204.1	45701	9257.59	168012
Q16531	12773.3	15000.9	23509.7	215171	47059.7	10957.8	495939	38419.7	3818.29	49648.3	6747.55	40721.8
P49790	86649.3	20661.7	118928	345595	226460	307793	593649	139675	247595	150177	135621	343299
Q05D32	172083	14699.5	299578	1.57352e+06	243563	235321	4.87712e+06	340957	535186	200572	323453	428212
P78346	764219	45539.6	194191	609976	154758	73507.8	1.34546e+06	66278.8	199682	639335	815128	20494.5
P10412	273279	37545.6	356742	3.72672e+06	75213.5	1.10653e+06	741562	402001	147737	172298	89651.7	348429
O15446	30013.8	8002.33	202143	558484	24729	733258	224323	338806	48746.4	21605.6	36024.5	484499
Q13523	1.24855e+06	355883	495588	1.23393e+06	474281	225033	2.06202e+06	530908	667892	934432	1.38305e+06	466305
Q9ULD0	18040.6	18994.1	6025.27	19104.7	3522.49	7457.84	21232		29916.6	68625		7917.31
A0A7P0TBA9	389873	84698.2	220200	643613	257427	132430	1.25542e+06	207921	403107	464034	726729	383435
Q9Y6M1	152955	52356.4	125182	379731	208612	103090	708522	139510	323336	320959	601446	180918
Q14566	176683	150269	12692.9	222098	200434	127941	228740	99142.6	51228.3	178120	296827	78600.3
O75489	2.83197e+06	192240	389002	1.45068e+06	244340	138274	1.89574e+06	159233	359274	1.48926e+06	1.37178e+06	35524.2
Q13148	1.07719e+06	165642	374962	1.42604e+06	282481	219304	2.27381e+06	365430	546735	1.09416e+06	1.27799e+06	316226
P40937	1.05803e+06	36754.4	138076	499018	170580	24770.9	829914	82091.5	145510	436720	839600
P05387	381841	110123	313957	288464	206058	215749	627150	94706.7	570986	262230	1.77358e+06	116763
Q7Z794	40633.5	19999.7	24342.7	31727.2	27871.8	34552	51665.3	21343.3	64081.4	51766.7	25519.4	63970.7
A6NHR9	225248	142570	123297	306720	253368	303760	436563	171061	124803	197525	264932	202667
Q96EY7	768867	148580	330370	1.58672e+06	677980	607166	1.89146e+06	378113	366515	1.10647e+06	1.14652e+06	575305
Q8IYB3	26141	19034.6	46729.1	391908	24034	88940.1	271988	137615	19952	16579.4	14256	43549
P16989			223450	330079	47761.8	198880	455886	270669	247442	31676.2		212055
P56537	3.47397e+06	571867	824300	3.08923e+06	468991	775851	4.8745e+06	476319	1.26667e+06	2.6241e+06	3.46613e+06	751364
P04844	207945	93553.5	59242.8	436928	151433	44556.9	378257	109477	32729	398170	191656	68434.7
P19012	35592.2	3438.97	8611.05		26476.3	147448	57566.5	9278.52	40741.7	32759.3	19710.9	15001.3
Q8WWY3	443015	35797	100905	729376	309954	63182.7	1.30257e+06	295244	332390	460826	556286	304044
Q06787	253048	7943.3	488294	1.35031e+06	130846	611618	1.48563e+06	571720	386293	273139	553026	767435
Q96HS1	5.78249e+06	821901	1.56538e+06	5.03861e+06	1.44994e+06	1.08642e+06	7.67101e+06	1.00042e+06	2.04576e+06	5.90558e+06	6.64193e+06	1.05688e+06
Q13573	527756	38616.3	333608	1.88385e+06	705244	670170	2.82103e+06	1.0255e+06	630373	1.11169e+06	841683	639113
Q53HL2	2.24577e+06	672976	531492	2.47981e+06	1.1726e+06	582127	5.09593e+06	823635	878263	1.30653e+06	931569	80180.2
Q93009	199329	136349	59860.4	314963	254638	98430.7	402872	96668.8	134270	269092	402241	210291
Q8NE71	20514.6	1590.74	85622.4	156820	38138.6	211240	81451.4	91178.8	104546	40652.9	141371	262180
Q99549	14374.5	4685.43	18305.8	182348	41702.6	84551	332067	95638.1	160745		12375.3	172331
Q9Y5M8	1.06e+06	132799	193510	607147	64419.1	85949.7	974472	75875.5	165272	674285	978727	88078.2
O60293	16846.3	4765.71	24318.6	86375.8	47824.7	25411.4	219522	44063.4	41641.1	42198.8	50694.9	55414.3
P51531
Q9NQZ2	205378	26912.9	215073	1.7783e+06	412578	512666	2.7487e+06	607004	557480	273567	207751	737766
Q8NEJ9	514310	48209.4	320006	3.08549e+06	240523	328265	4.30754e+06	309539	778767	539080	342598	349923
P08579	773207	77975.4	275762	943900	183307	73966.7	1.43142e+06	152720	222389	939247	888198	43534.5
Q8NHQ9	115132	8589.99	92918	595638	136961	173771	811254	360485	198079	30525.9	263887	288847
Q12789	98695.1	5950.89	1.0593e+06	826353	1.0165e+06	529480	198535	64295.5	47399.9	16956.5	124897	131897
P13646	9368.4			22234			23730.6				11526
Q96Q89	11897.7		7287.41	26234.9	6639.62	64107.7	166640	12317.4		32292.6	6859.27	25410.8
P62081	1.13634e+06	78218.6	228099	2.32199e+06	280408	375928	3.14363e+06	190821	606144	1.49468e+06	1.48798e+06	167767
Q96GD4	1.31652e+06	95173	436599	1.10284e+06	387514	341601	2.61207e+06	288357	699332	982041	1.56839e+06	246578
P27348	417986	17708.1	39500.8	303863	25791.5	20135.8	359754	31163.3	113696	221944	217556	27333.1
P62750	272165	1229.34	726020	4.19586e+06	477421	925577	5.1156e+06	661257	1.19398e+06	633916	208763	542530
Q9BZI7		9905.06	83803.5	549890	127399	170519	1.25755e+06	394976	250152	18366.6	38478	274231
Q99496	686511	10334.6	220285	791874	149591	30076.4	2.08463e+06	131554	274833	602832	476612	34307.9
E9PDF6	28513.9	10526.9		93589.8	56671.7	11134.6	205901	46563.1	3690.23	112486	112788	51574.3
Q9Y3C1	89970.3	4557.63	173230	1.35958e+06	88551.7	179043	2.26452e+06	195322	345377	134608	82584	25385.2
O75934	2.21378e+06	131329	376843	2.21692e+06	179606	193440	2.91216e+06	184204	544316	1.51012e+06	2.80339e+06	473438
O14647	8788.86	5414.76	3476.85	73755.1	18784	10804.6	83042.5	33290.7	45441.8	41396.4	66442.4	100123
Q9NS69	1.33586e+06	110191	196042	1.31119e+06	129652	255134	1.3983e+06	94938.5	231090	826649	895593	23924.4
A0A087WVQ9	2.42849e+06	286881	313411	4.16188e+06	718212	502403	6.17148e+06	385566	720530	2.04804e+06	1.59015e+06	533843
Q10567	25835.7	3354.69		29123	10580.2	13379.2	32160.7		7638.06	11816.3	37407	15531.5
Q96A33	824070	109611	359656	1.13518e+06	493844	278892	1.25299e+06	378732	449702	830727	1.23376e+06	357863
F5H658	69572.3	8956.15	18550.4	268118	49064.6	30337.4	245189	111900	9816.8	37438.9	134060	79906.7
Q7Z6E9	63468.3	6907.87	43671.3	105274	46003.5	118778	100720	78634.3	27972.7	61367	135286	115042
P55084	924931	42437.5	233694	1.4845e+06	890634	90003.8	2.40727e+06	272908	444401	1.07131e+06	1.23743e+06	236866
Q9Y6K1	102588	12683.2	60796	352209	132715	76792.2	721697	95234.2	233600	135372	109673	242015
Q6PL18	13091	6355.67	85878.4	396016	58610.5	95112.2	560136	47605.2	184107	34100.6	59442.6	229084
H3BNC9	602579	36562	131314	1.0691e+06	135840	129362	1.22818e+06	92727	271050	739502	1.04812e+06	6622.9
O94905	1.09101e+06	262100	755777	818719	376792	161633	1.70278e+06	322194	506939	1.30707e+06	1.11424e+06	271556
A0A2R8Y811	2.10304e+06	82559	474824	3.75988e+06	763814	650845	6.09285e+06	484009	1.61959e+06	3.36929e+06	2.00482e+06	733985
A0A7I2V5Y5	65924.9	6462.37	91802.6	350822	63379.2	184269	681038	64049.2	204697	35959.1	190918	170505
Q96ME7	27417.6	25794.3	155689	887671	31457.7	489468	1.1549e+06	463082	274859	123446	45210.1	533377
J3QRN6	155244	72359.7	51388.9	240273	98785.6	110060	295091	96745.9	106586	259711	394071	176869
Q12874	914653	215578	217186	2.00031e+06	543721	41595.9	2.32667e+06	321554	523292	1.46953e+06	906132	616267
Q9BW27	409504	124717	115826	565724	241734	150492	589755	232045	159297	452381	811288	191268
A0A087X295	9714.33	2296.12	36413	160620	54341.3	3125.75	125086	62689	4665.02	29206.3	11876.6	30750.4
A0A7I2YQU0	1.51214e+06	118882	456602	2.5924e+06	479136	460587	3.41589e+06	314596	674345	1.61307e+06	2.8853e+06	206458
H0Y4W2	16005.1	10914.2	17254.9	77268.2	59356.2	7532.01	98900.8	20555	12106.7	56139.8	73017.5	41810.3
Q9UN86	170020	21994.9	456310	716044	383848	547209	561312	460307	705705	360066	853528	559886
Q13868	818401	56177.9	170992	453990	113511	74967.5	756116	66377.1	234745	620844	1.00433e+06	17650.4
Q7L7L0	237734	6544.85	71691.1	591958	24126.7	6750.02	1.46716e+06	58290.8	158723	185280	81971.4	24990.4
O95202	341472	187971	167218	349400	322629	128233	344841	223744	121965	397400	756145	193688
Q9P275	12715.3	9356.8	25978	142009	13416.5	277008	120355	71772.5	11454.1	9762.38	11853.3	82835.7
Q68E01	67820.9	7272.44	17438.4	179946	83334.7	120205	256767	37707.7	143350	77457.6	177416	186259
Q15637	70178.8	11694.8	318723	837558	99430	284238	789808	267898	298225	146128	54617.6	355176
P16104	1.55395e+06	55049.4	381117	2.99407e+06	92090.8	289092	6.07282e+06	128574	628099	1.01744e+06	654900	258534
P15880	208970	17806.5	538430	1.54586e+06	217665	734512	3.20328e+06	354990	705063	603178	259012	408213
Q53F19	257355	25754.7	183106	1.05038e+06	368013	216795	1.64086e+06	337853	320202	386612	345632	346068
A0A804HHW5	283222	6233.67	30630.2	206918	16257.6		244917	17728.7	29140.9	208246	203886
P52926	9031.27	1542.54	316030	308253	5686.29	108239	535642	45876.7	239816	4626.78	7785.77	54951.4
P49674	424638	17967.4	215921	566648	167235	172232	1.50078e+06	102966	252150	578821	419450	78917.1
H0YJA2	168463	28738	176844	711083	195663	248814	1.016e+06	336513	274712	198181	194849	389419
O14654	232864	49429	145803	585584	130379	233114	347385	174624	193804	225045	352672	252554
P26373	1.84543e+06	100594	1.19268e+06	6.086e+06	1.71196e+06	2.0206e+06	9.81958e+06	1.29355e+06	2.14941e+06	4.50639e+06	1.55578e+06	1.65545e+06
B4DJV5	1.51029e+06	443247	1.06033e+06	1.719e+06	900558	777726	2.60169e+06	1.17638e+06	1.5286e+06	1.3312e+06	4.35371e+06	1.16157e+06
P55060	838111	102179	211741	903899	185341	89331.4	1.03132e+06	197536	337772	224404	618819	314048
H0Y714	853392	41713.4	173726	1.50338e+06	371810	294603	2.72993e+06	212179	635202	1.05244e+06	881889	231497
Q9NZB2	57362.3	2013.53	154003	248419	193556	137013	415930	110705	239656	114819	55618.3	280012
P36542	6.4674e+06	657954	786602	5.47984e+06	1.27738e+06	762558	8.69777e+06	688673	1.49531e+06	4.61998e+06	4.27475e+06	670251
[truncated: 1,282 more rows]

## Sheet: Table S8
Supplementary Table S8 | Significantly enriched proteins identified by CARPID with TUG1 sgRNAs under CPT-treated condition.
[truncated: 160 more rows]
